# Supplementary material for: Experimental evolution reveals a general role for the methyltransferase Hmt1 in noise buffering
Source: PLoS Biol. 2019 Oct 15;17(10):e3000433. doi: 10.1371/journal.pbio.3000433 (PMC6814240; doi:10.1371/journal.pbio.3000433)
Supplement: S1 Table — GFP, green fluorescent protein. (XLSX) [file pbio.3000433.s006.xlsx]

## Sheet: non-synonymous mutation
Non-synonymouse mutation
Systematic name	Standard name	Mutation	Amino acid change
YAL002W	VPS8	3676G>A	D1226N
YAL003W	EFB1	49G>A	A17T
YAL023C	PMT2	1837G>A	A613T
YAL029C	MYO4	2206G>A	A736T
YAL053W	FLC2	1517G>A	R506K
YAR027W	UIP3	361G>A	G121R
YBL005W-A	YBL005W-A	136G>A	V46I
YBL005W-B	YBL005W-B	136G>A	V46I
YBL013W	FMT1	859C>T	R287C
YBL013W	FMT1	488G>A	R163K
YBL017C	PEP1	4190C>T	A1397V
YBL034C	STU1	1084C>T	P362S
YBL042C	FUI1	632G>A	R211H
YBL042C	FUI1	1249G>A	A417T
YBL084C	CDC27	1591G>A	G531R
YBL088C	TEL1	2091G>T	W697C
YBL097W	BRN1	1720G>A	E574K
YBR002C	RER2	550G>A	A184T
YBR007C	DSF2	994C>T	P332S
YBR021W	FUR4	1820G>A	W607*
YBR034C	HMT1	209G>A	G70D
YBR041W	FAT1	211G>A	V71M
YBR041W	FAT1	575C>T	P192L
YBR055C	PRP6	2238G>A	M746I
YBR058C	UBP14	1820C>T	A607V
YBR070C	ALG14	668G>A	R223K
YBR083W	TEC1	1427C>T	T476M
YBR084W	MIS1	3G>A	M1unknown
YBR085W	AAC3	461G>A	G154D
YBR090C	YBR090C	97G>A	V33I
YBR090C	YBR090C	141G>A	W47*
YBR098W	MMS4	304G>A	D102N
YBR105C	VID24	31G>A	A11T
YBR112C	CYC8	1999C>T	P667S
YBR112C	CYC8	352G>A	A118T
YBR115C	LYS2	3182C>T	T1061I
YBR137W	YBR137W	49G>A	V17I
YBR161W	CSH1	227C>T	P76L
YBR232C	YBR232C	218C>T	S73L
YBR233W	PBP2	88G>A	E30K
YBR238C	YBR238C	1631G>A	G544E
YBR248C	HIS7	1184G>A	G395D
YBR255W	MTC4	1331G>A	G444E
YBR279W	PAF1	1219_1220insAACAAGATGAAGAAAATA	E416_N417insENKQDE
YBR286W	APE3	55G>A	G19S
YBR289W	SNF5	1318G>A	E440K
YBR295W	PCA1	46G>A	E16K
YBR299W	MAL32	266G>A	C89Y
YCL014W	BUD3	394G>A	V132I
YCL028W	RNQ1	728G>A	G243D
YCR034W	ELO2	161G>A	S54N
YCR076C	FUB1	737G>A	G246E
YCR081W	SRB8	230C>T	T77I
YCR091W	KIN82	976A>G	K326E
YCR093W	CDC39	3530C>T	S1177F
YCR098C	GIT1	1091C>T	P364L
YCR106W	RDS1	536G>A	S179N
YDL008W	APC11	187C>T	P63S
YDL022C-A	YDL022C-A	85G>A	G29S
YDL052C	SLC1	324A>T	K108N
YDL063C	SYO1	1439G>A	G480E
YDL073W	AHK1	1736A>G	H579R
YDL105W	NSE4	727C>T	P243S
YDL108W	KIN28	241C>T	L81F
YDL116W	NUP84	1607G>A	R536K
YDL127W	PCL2	923C>T	S308L
YDL144C	YDL144C	701C>T	P234L
YDL150W	RPC53	953G>A	R318K
YDL154W	MSH5	3G>A	M1unknown
YDL160C	DHH1	308C>T	P103L
YDL164C	CDC9	1378G>A	D460N
YDL190C	UFD2	2401G>A	D801N
YDL213C	NOP6	163G>A	V55M
YDL227C	HO	1745G>A	G582D
YDR001C	NTH1	655G>A	G219R
YDR027C	VPS54	854C>T	A285V
YDR046C	BAP3	850G>A	G284R
YDR080W	VPS41	2320C>A	P774T
YDR081C	PDC2	2315C>T	T772I
YDR081C	PDC2	2038G>A	D680N
YDR081C	PDC2	526G>A	A176T
YDR085C	AFR1	8G>A	G3D
YDR093W	DNF2	3460G>A	A1154T
YDR110W	FOB1	1191G>A	M397I
YDR111C	ALT2	1130C>T	P377L
YDR127W	ARO1	3307G>A	V1103I
YDR127W	ARO1	3229G>A	A1077T
YDR130C	FIN1	436C>T	L146F
YDR132C	MRX16	1130C>T	T377I
YDR135C	YCF1	3641G>A	S1214N
YDR166C	SEC5	784G>A	G262S
YDR176W	NGG1	416C>T	P139L
YDR181C	SAS4	1243C>T	P415S
YDR198C	RKM2	190C>T	L64F
YDR214W	AHA1	433G>A	D145N
YDR249C	YDR249C	377G>A	G126D
YDR259C	YAP6	187G>A	V63I
YDR261C	EXG2	415C>T	P139S
YDR263C	DIN7	970G>A	G324R
YDR264C	AKR1	1853C>T	P618L
YDR266C	HEL2	1346G>A	R449K
YDR279W	RNH202	682C>T	P228S
YDR286C	MGP12	95G>A	G32E
YDR289C	RTT103	847G>A	D283N
YDR293C	SSD1	2278C>T	L760F
YDR293C	SSD1	1264G>A	E422K
YDR299W	BFR2	527G>A	G176D
YDR303C	RSC3	2650C>T	R884C
YDR317W	HIM1	469G>A	E157K
YDR320C	SWA2	67G>A	E23K
YDR341C	YDR341C	313G>A	A105T
YDR368W	YPR1	887G>A	G296D
YDR395W	SXM1	2674G>A	E892K
YDR403W	DIT1	890G>A	R297K
YDR406W	PDR15	4453C>T	H1485Y
YDR407C	TRS120	2770C>T	L924F
YDR407C	TRS120	2074G>A	D692N
YDR439W	LRS4	170G>A	R57K
YDR444W	YDR444W	1702C>T	P568S
YDR457W	TOM1	6217G>A	E2073K
YDR464W	SPP41	2668G>A	A890T
YDR507C	GIN4	64G>A	G22S
YDR531W	CAB1	361C>T	P121S
YDR532C	KRE28	74G>A	S25N
YEL034C-A	YEL034C-A	62C>T	T21I
YEL036C	ANP1	566G>A	G189E
YEL037C	RAD23	713G>A	G238D
YEL039C	CYC7	151G>A	G51S
YEL057C	SDD1	148C>T	H50Y
YEL062W	NPR2	1844G>A	S615N
YEL062W	NPR2	1175G>A	R392K
YER005W	YND1	1238C>T	P413L
YER011W	TIR1	712G>A	A238T
YER056C	FCY2	279G>A	M93I
YER078C	ICP55	475G>A	V159I
YER083C	GET2	475G>A	V159I
YER090W	TRP2	946G>A	G316S
YER091C	MET6	149A>C	Q50P
YER101C	AST2	739C>T	P247S
YER105C	NUP157	3937C>T	L1313F
YER106W	MAM1	686G>A	S229N
YER119C	AVT6	484G>A	V162I
YER132C	PMD1	634G>A	G212R
YER134C	YER134C	1A>T	M1unknown
YER139C	RTR1	4G>A	A2T
YER155C	BEM2	2165C>T	T722I
YER161C	SPT2	560G>A	S187N
YER164W	CHD1	3815G>A	S1272N
YFL033C	RIM15	1865C>T	S622F
YFL034W	MIL1	2684G>A	R895K
YFL045C	SEC53	571C>T	P191S
YFL046W	FMP32	609G>A	M203I
YFL049W	SWP82	958G>A	V320I
YFL052W	ZNF1	892C>T	L298F
YFR013W	IOC3	922G>A	E308K
YFR019W	FAB1	583G>A	V195M
YFR019W	FAB1	6034G>A	E2012K
YFR019W	FAB1	3376G>A	E1126K
YFR038W	IRC5	1966G>A	E656K
YFR040W	SAP155	101C>T	P34L
YFR051C	RET2	904G>A	E302K
YGL062W	PYC1	2195G>A	G732D
YGL062W	PYC1	1181G>A	G394D
YGL084C	GUP1	1643G>A	R548K
YGL086W	MAD1	1498G>A	D500N
YGL100W	SEH1	1037C>T	T346I
YGL119W	COQ8	1355G>A	G452E
YGL120C	PRP43	1241C>T	S414F
YGL167C	PMR1	1051G>A	A351T
YGL178W	MPT5	1058C>T	S353L
YGL195W	GCN1	3922G>A	V1308M
YGL199C	YGL199C	463C>T	L155F
YGL207W	SPT16	1966G>A	E656K
YGL227W	VID30	2597C>T	S866F
YGL236C	MTO1	921G>T	Q307H
YGL238W	CSE1	439G>A	A147T
YGL250W	RMR1	332G>A	G111D
YGL253W	HXK2	1439C>T	S480F
YGR006W	PRP18	20G>A	S7N
YGR014W	MSB2	1595C>T	T532I
YGR014W	MSB2	626C>T	A209V
YGR077C	PEX8	568G>A	A190T
YGR097W	ASK10	3365G>A	S1122N
YGR101W	PCP1	983G>A	S328N
YGR109W-B	YGR109W-B	2431G>A	A811T
YGR153W	YGR153W	437G>A	S146N
YGR184C	UBR1	3986G>A	C1329Y
YGR186W	TFG1	2173G>A	V725I
YGR186W	TFG1	692G>A	S231N
YGR217W	CCH1	5020G>A	A1674T
YGR224W	AZR1	341C>T	P114L
YGR227W	DIE2	1268C>T	T423I
YGR247W	CPD1	447_448delTCinsGT	H150Y
YGR251W	NOP19	472G>A	V158I
YGR271W	SLH1	1885G>A	A629T
YGR281W	YOR1	3243G>A	M1081I
YGR289C	MAL11	103G>A	V35I
YGR290W	YGR290W	230C>T	T77I
YHL004W	MRP4	190G>A	V64I
YHL007C	STE20	2456C>T	P819L
YHL008C	YHL008C	1535C>T	P512L
YHL010C	ETP1	1205G>A	G402D
YHL024W	RIM4	263G>A	R88K
YHL033C	RPL8A	298G>A	E100K
YHL045W	YHL045W	59G>A	G20D
YHL048W	COS8	1018T>G	F340V
YHR018C	ARG4	598C>T	P200S
YHR023W	MYO1	4871C>T	S1624F
YHR052W	CIC1	818C>A	A273E
YHR056C	RSC30	1044G>A	M348I
YHR074W	QNS1	1366G>A	V456I
YHR074W	QNS1	1142C>T	T381I
YHR077C	NMD2	1946G>A	R649K
YHR079C	IRE1	968G>A	G323D
YHR081W	LRP1	509G>A	S170N
YHR096C	HXT5	1217G>A	G406D
YHR103W	SBE22	1918G>A	D640N
YHR120W	MSH1	1207C>T	L403F
YHR122W	CIA2	94G>A	G32R
YHR124W	NDT80	1817G>A	G606D
YHR142W	CHS7	430G>A	A144T
YHR144C	DCD1	706G>A	E236K
YHR149C	SKG6	244G>A	V82I
YHR152W	SPO12	160G>A	E54K
YHR176W	FMO1	859G>A	V287I
YHR178W	STB5	941C>T	P314L
YHR178W	STB5	586C>T	P196S
YHR182C-A	YHR182C-A	148G>A	V50I
YHR205W	SCH9	656G>A	G219D
YIL002C	INP51	1493C>T	S498F
YIL002C	INP51	2343G>A	M781I
YIL036W	CST6	1175G>A	R392K
YIL056W	VHR1	1918C>T	L640F
YIL067C	YIL067C	390G>A	M130I
YIL068C	SEC6	940G>A	E314K
YIL075C	RPN2	2375G>A	S792N
YIL088C	AVT7	1369G>A	D457N
YIL092W	YIL092W	899C>T	P300L
YIL104C	SHQ1	1343G>A	R448K
YIL112W	HOS4	2105G>A	R702K
YIL121W	QDR2	1346C>T	S449L
YIL126W	STH1	1753C>T	L585F
YIL134C-A	YIL134C-A	29C>T	T10I
YIL140W	AXL2	2303C>T	S768F
YIL154C	IMP2'	361G>A	E121K
YIL158W	AIM20	221A>G	N74S
YIL166C	SOA1	769G>A	A257T
YIR040C	YIR040C	11C>T	T4I
YIR042C	YIR042C	307A>G	T103A
YJL013C	MAD3	478G>A	E160K
YJL020C	BBC1	2411C>T	P804L
YJL039C	NUP192	3134G>A	G1045E
YJL042W	MHP1	1442C>T	S481F
YJL056C	ZAP1	790C>T	H264Y
YJL078C	PRY3	1694C>T	T565I
YJL078C	PRY3	667C>T	L223F
YJL092W	SRS2	3283G>A	D1095N
YJL098W	SAP185	2453G>A	C818Y
YJL102W	MEF2	833C>G	S278C
YJL113W	YJL113W	1253C>T	A418V
YJL129C	TRK1	2467G>A	A823T
YJL161W	FMP33	79C>T	P27S
YJL172W	CPS1	554C>T	P185L
YJL181W	RBH1	428G>A	G143E
YJL192C	SOP4	418C>T	P140S
YJL206C	YJL206C	779G>A	R260K
YJL207C	LAA1	3232C>T	L1078F
YJL214W	HXT8	892C>T	L298F
YJR016C	ILV3	667G>A	G223S
YJR031C	GEA1	626G>A	R209K
YJR036C	HUL4	2360G>A	R787K
YJR040W	GEF1	1864G>A	G622S
YJR042W	NUP85	577G>A	D193N
YJR046W	TAH11	1463G>A	R488H
YJR066W	TOR1	1616G>A	R539K
YJR092W	BUD4	1160C>T	S387F
YJR126C	VPS70	2336G>A	G779D
YJR132W	NMD5	1160C>T	P387L
YJR140C	HIR3	3157G>A	A1053T
YJR148W	BAT2	533G>A	G178E
YKL010C	UFD4	3032G>A	S1011N
YKL021C	MAK11	829G>A	G277R
YKL024C	URA6	335C>G	A112G
YKL028W	TFA1	1391_1392insTGA	D473_E474insD
YKL038W	RGT1	1085G>A	S362N
YKL038W	RGT1	101G>A	S34N
YKL039W	PTM1	1459G>A	G487S
YKL051W	SFK1	541G>A	E181K
YKL057C	NUP120	790G>A	D264N
YKL063C	YKL063C	37C>T	P13S
YKL133C	RCI50	1034C>T	A345V
YKL143W	LTV1	842C>T	S281F
YKL176C	LST4	1771C>T	H591Y
YKL190W	CNB1	31G>A	G11S
YKL194C	MST1	697G>A	D233N
YKL210W	UBA1	1709G>A	G570D
YKL215C	OXP1	1301C>T	T434I
YKL215C	OXP1	3689C>T	P1230L
YKL218C	SRY1	565C>T	L189F
YKL222C	YKL222C	626G>A	S209N
YKR013W	PRY2	499A>G	T167A
YKR028W	SAP190	247G>A	E83K
YKR061W	KTR2	839C>T	A280V
YKR067W	GPT2	1381G>A	G461S
YKR082W	NUP133	40C>T	L14F
YKR086W	PRP16	2638G>A	D880N
YKR096W	ESL2	781G>A	D261N
YKR096W	ESL2	1667C>T	A556V
YKR098C	UBP11	590C>T	S197F
YKR106W	GEX2	1387C>T	Q463*
YLL012W	YEH1	190G>A	V64I
YLL029W	FRA1	1463G>A	G488E
YLL031C	GPI13	2951C>T	A984V
YLL038C	ENT4	589G>A	D197N
YLL040C	VPS13	3130G>A	E1044K
YLL066C	YLL066C	2493G>C	E831D
YLR005W	SSL1	418G>A	D140N
YLR033W	RSC58	11G>A	S4N
YLR033W	RSC58	470G>A	S157N
YLR033W	RSC58	951G>A	M317I
YLR034C	SMF3	669A>T	K223N
YLR048W	RPS0B	236G>A	R79K
YLR054C	OSW2	1556C>T	S519F
YLR067C	PET309	1540C>T	H514Y
YLR077W	FMP25	1271C>T	A424V
YLR080W	EMP46	19G>A	A7T
YLR085C	ARP6	200C>T	T67I
YLR087C	CSF1	6766G>A	V2256I
YLR087C	CSF1	5098G>A	A1700T
YLR089C	ALT1	437C>T	P146L
YLR095C	IOC2	1115G>A	R372K
YLR106C	REA1	9064C>T	L3022F
YLR133W	CKI1	1669C>T	L557F
YLR164W	SHH4	161G>A	R54K
YLR178C	TFS1	133C>T	P45S
YLR263W	RED1	1591G>A	E531K
YLR300W	EXG1	260C>T	P87L
YLR335W	NUP2	1726G>A	A576T
YLR351C	NIT3	812_813insTCATTTAG	R271fs
YLR378C	SEC61	260C>T	T87I
YLR382C	NAM2	1915G>A	V639I
YLR382C	NAM2	107G>A	R36H
YLR406C	RPL31B	221G>A	R74K
YLR410W	VIP1	2928G>A	M976I
YLR414C	PUN1	164C>T	P55L
YLR419W	YLR419W	2164G>A	E722K
YLR419W	YLR419W	1291G>A	E431K
YLR424W	SPP382	1991A>G	Q664R
YLR425W	TUS1	1895C>T	P632L
YLR427W	MAG2	185G>A	G62E
YLR436C	ECM30	656G>A	W219*
YLR436C	ECM30	200G>A	S67N
YLR436C	ECM30	116C>T	S39F
YLR436C	ECM30	86C>T	S29F
YLR438W	CAR2	590C>T	P197L
YLR454W	FMP27	2148G>A	W716*
YLR454W	FMP27	5399C>T	T1800I
YML010W	SPT5	2675G>A	G892D
YML016C	PPZ1	1301G>A	C434Y
YML020W	YML020W	712G>A	E238K
YML048W	GSF2	413C>T	P138L
YML066C	SMA2	335G>A	R112Q
YML086C	ALO1	1027G>A	A343T
YML099C	ARG81	1228G>A	V410M
YML126C	ERG13	157G>A	G53S
YMR019W	STB4	161G>A	R54K
YMR023C	MSS1	820G>A	G274R
YMR027W	YMR027W	1027C>T	R343C
YMR029C	FAR8	1546G>A	V516I
YMR047C	NUP116	1312G>A	G438S
YMR047C	NUP116	2710G>A	A904T
YMR061W	RNA14	1303G>A	V435I
YMR087W	PDL32	302C>T	P101L
YMR090W	YMR090W	395G>A	G132D
YMR093W	UTP15	821C>T	A274V
YMR116C	ASC1	800C>T	P267L
YMR120C	ADE17	920G>A	G307D
YMR120C	ADE17	973G>A	D325N
YMR128W	ECM16	2908G>A	E970K
YMR161W	HLJ1	308G>A	R103Q
YMR170C	ALD2	64G>A	G22R
YMR173W-A	YMR173W-A	872G>A	R291K
YMR190C	SGS1	1552G>A	D518N
YMR192W	GYL1	1270G>A	D424N
YMR206W	YMR206W	82G>A	D28N
YMR218C	TRS130	2053G>A	E685K
YMR229C	RRP5	4766G>A	G1589D
YMR229C	RRP5	5054G>A	R1685K
YMR237W	BCH1	1814G>A	R605K
YMR278W	PRM15	1373G>A	W458*
YMR278W	PRM15	7C>T	Q3*
YMR285C	NGL2	110C>A	S37*
YMR288W	HSH155	1108G>A	V370M
YMR298W	LIP1	361G>A	G121S
YMR304W	UBP15	1557C>G	N519K
YNL014W	HEF3	2178T>A	Y726*
YNL036W	NCE103	157C>T	L53F
YNL054W	VAC7	386C>T	A129V
YNL074C	MLF3	532G>A	E178K
YNL102W	POL1	2777C>T	T926I
YNL118C	DCP2	2208G>A	M736I
YNL139C	THO2	3664G>A	E1222K
YNL139C	THO2	1396G>A	A466T
YNL144C	YNL144C	262G>A	V88M
YNL163C	RIA1	395G>A	G132E
YNL192W	CHS1	3184G>A	G1062S
YNL210W	MER1	614C>T	A205V
YNL222W	SSU72	4C>T	P2S
YNL224C	SQS1	1846A>T	T616S
YNL228W	YNL228W	720G>A	M240I
YNL271C	BNI1	2717C>T	P906L
YNL271C	BNI1	2197G>A	E733K
YNL286W	CUS2	454G>A	E152K
YNL292W	PUS4	1078G>A	E360K
YNL305C	BXI1	595G>A	V199M
YNL312W	RFA2	145G>A	E49K
YNR032W	PPG1	74G>A	C25Y
YNR053C	NOG2	1300A>G	K434E
YNR065C	YNR065C	629G>A	G210D
YOL002C	IZH2	593C>T	S198L
YOL018C	TLG2	836G>C	G279A
YOL049W	GSH2	388G>A	D130N
YOL081W	IRA2	4210G>A	E1404K
YOL096C	COQ3	272G>A	G91E
YOL141W	PPM2	695C>T	P232L
YOL152W	FRE7	350G>A	G117D
YOL158C	ENB1	1130C>T	A377V
YOR001W	RRP6	1915G>A	A639T
YOR003W	YSP3	691G>A	A231T
YOR011W	AUS1	1753G>A	D585N
YOR019W	YOR019W	2110G>A	V704I
YOR027W	STI1	1274G>A	R425K
YOR052C	TMC1	403G>A	A135T
YOR059C	LPL1	1300T>A	C434S
YOR070C	GYP1	892C>T	P298S
YOR082C	YOR082C	188C>T	P63L
YOR093C	CMR2	1007G>A	R336K
YOR104W	PIN2	368G>A	S123N
YOR108W	LEU9	101C>T	P34L
YOR109W	INP53	2975C>T	S992L
YOR116C	RPO31	3245G>A	R1082K
YOR154W	SLP1	304G>A	G102S
YOR160W	MTR10	2326G>A	E776K
YOR177C	MPC54	91G>A	E31K
YOR188W	MSB1	3227G>A	R1076K
YOR191W	ULS1	37G>A	D13N
YOR231W	MKK1	1006G>A	G336R
YOR264W	DSE3	538G>A	V180I
YOR270C	VPH1	443G>A	G148D
YOR285W	RDL1	251G>A	G84D
YOR289W	YOR289W	589G>A	E197K
YOR295W	UAF30	109G>A	A37T
YOR296W	YOR296W	406C>T	L136F
YOR298W	MUM3	443A>G	Q148R
YOR336W	KRE5	989G>A	G330D
YOR339C	UBC11	266G>A	S89N
YOR355W	GDS1	1415G>A	S472N
YOR367W	SCP1	512C>T	T171I
YOR369C	RPS12	245C>T	P82L
YOR370C	MRS6	1144G>A	G382S
YPL013C	MRPS16	158G>A	R53K
YPL021W	ECM23	397G>A	A133T
YPL029W	SUV3	1723G>A	E575K
YPL082C	MOT1	3328G>A	V1110I
YPL084W	BRO1	625C>T	L209F
YPL090C	RPS6A	121G>A	V41I
YPL111W	CAR1	125G>A	G42D
YPL156C	PRM4	353C>T	S118F
YPL158C	AIM44	11G>A	R4K
YPL161C	BEM4	724G>A	G242R
YPL180W	TCO89	1633G>A	A545T
YPL190C	NAB3	1324G>A	A442T
YPL194W	DDC1	1399G>A	E467K
YPL241C	CIN2	797C>T	A266V
YPL242C	IQG1	4121G>A	G1374E
YPL277C	YPL277C	814C>T	L272F
YPR021C	AGC1	649C>T	L217F
YPR030W	CSR2	1721G>A	S574N
YPR033C	HTS1	8G>A	S3N
YPR037C	ERV2	542G>A	S181N
YPR042C	PUF2	1759G>A	D587N
YPR115W	RGC1	1376C>T	S459F
YPR122W	AXL1	1498G>A	G500R
YPR124W	CTR1	1085G>A	G362E
YPR135W	CTF4	77C>T	T26I
YPR158C-D	YPR158C-D	2248C>T	L750F
YPR164W	MMS1	3166C>T	L1056F
YPR174C	YPR174C	5G>A	G2E
YPR179C	HDA3	902A>G	N301S
YPR185W	ATG13	107C>T	S36F
YPR185W	ATG13	1561G>A	D521N
YPR185W	ATG13	1496G>A	R499K
YPR186C	PZF1	128G>A	S43N
YPR196W	YPR196W	941C>T	S314L

## Sheet: synonymous and other mutation
Synonymouse mutation				Mutation in intron			Mutation in intergenic region
Systematic name	Standard name	Mutation		Position	Mutation		Position	Mutation
YAL001C	TFC3	3018C>T		chrXV	867390 C>T		chrI	139230 C>T
YAL056W	GPB2	1716G>A					chrI	180963 G>A
YBL005W	PDR3	585G>A					chrI	196333 G>A
YBL007C	SLA1	573G>A					chrI	223329 C>T
YBL007C	SLA1	1950C>T					chrI	48269 G>A
YBL034C	STU1	123G>A					chrII	121915 G>A
YBL034C	STU1	1164G>A					chrII	237543 C>T
YBL081W	YBL081W	564G>A					chrII	274001 G>A
YBR041W	FAT1	99G>A					chrII	307178 C>T
YBR058C-A	TSC3	156C>T					chrII	381536 G>A
YBR074W	PFF1	2913G>A					chrII	40792 C>T
YBR123C	TFC1	780G>A					chrII	410673 G>A
YBR172C	SMY2	1176G>A					chrII	423149 G>A
YBR205W	KTR3	636G>A					chrII	49563 G>A
YBR270C	BIT2	855G>A					chrII	537531 C>T
YBR289W	SNF5	1822C>T					chrII	537872 C>T
YCR011C	ADP1	2958G>A					chrII	544839 C>T
YCR032W	BPH1	6414G>A					chrII	555131 G>A
YCR038C	BUD5	1087C>T					chrII	728779 C>T
YCR053W	THR4	876T>G					chrII	762611 G>A
YCR092C	MSH3	1848G>A					chrII	770896 G>A
YCR104W	PAU3	291T>C					chrII	7892 G>A
YDL017W	CDC7	1215C>T					chrII	807886 G>A
YDL024C	DIA3	417G>A					chrIII	177444 C>T
YDL058W	USO1	5295G>A					chrIII	5477 T>C
YDL095W	PMT1	1629G>A					chrIII	90971 C>T
YDL117W	CYK3	396G>A					chrIV	1022960 C>T
YDL133W	SRF1	1233C>T					chrIV	1075834 G>A
YDL154W	MSH5	1641C>T					chrIV	1166174 G>A
YDL155W	CLB3	1242G>A					chrIV	1202674 G>A
YDL176W	YDL176W	930C>T					chrIV	1234012 G>A
YDL179W	PCL9	526C>T					chrIV	1239205 G>A
YDL180W	YDL180W	351G>A					chrIV	1293146 C>T
YDL183C	YDL183C	387G>A					chrIV	1362526 G>A
YDL194W	SNF3	975G>A					chrIV	1410273 G>A
YDL198C	GGC1	828G>A					chrIV	1447215 C>T
YDL207W	GLE1	561G>A					chrIV	1461877 C>T
YDL240W	LRG1	2007G>A					chrIV	1461941 G>A
YDR023W	SES1	1374G>A					chrIV	1462087 C>T
YDR081C	PDC2	840G>A					chrIV	1465825 C>T
YDR089W	VTC5	630G>A					chrIV	1493272 C>T
YDR163W	CWC15	54C>T					chrIV	1519478 G>A
YDR182W	CDC1	1275C>T					chrIV	1520886 C>T
YDR211W	GCD6	915C>T					chrIV	1523127 C>T
YDR226W	ADK1	297G>A					chrIV	158984 G>A
YDR247W	VHS1	894C>T					chrIV	221160 G>A
YDR291W	HRQ1	57G>A					chrIV	229053 G>A
YDR294C	DPL1	171G>A					chrIV	268769 C>T
YDR325W	YCG1	2109G>A					chrIV	316659 C>T
YDR375C	BCS1	570G>A					chrIV	341425 C>T
YDR384C	ATO3	795C>T					chrIV	359086 C>T
YDR395W	SXM1	799C>T					chrIV	368384 G>A
YDR416W	SYF1	1056G>A					chrIV	371102 C>T
YDR421W	ARO80	12G>A					chrIV	375406 C>T
YDR435C	PPM1	210C>T					chrIV	411701 C>T
YDR481C	PHO8	1221G>A					chrIV	437088 C>T
YDR502C	SAM2	441C>T					chrIV	503405 G>A
YEL022W	GEA2	2097C>T					chrIV	507216 G>A
YEL043W	YEL043W	93C>T					chrIV	519671 C>T
YER052C	HOM3	984G>A					chrIV	545666 C>T
YER151C	UBP3	2271C>T					chrIV	547852 C>T
YER155C	BEM2	4246C>T					chrIV	560747 C>T
YER166W	DNF1	4146C>T					chrIV	678137 C>T
YER186C	YER186C	27G>A					chrIV	70499 A>T
YER187W	YER187W	27G>A					chrIV	76880 C>T
YFL024C	EPL1	1752C>T					chrIV	83595 C>T
YFL029C	CAK1	1011G>A					chrIV	889309 G>A
YFL036W	RPO41	1758G>A					chrIV	911971 C>T
YFL041W-A	YFL041W-A	42G>A					chrIV	98372 G>A
YFR007W	YFH7	807C>T					chrIX	113419 C>T
YFR009W	GCN20	1128G>A					chrIX	169739 C>T
YGL006W	PMC1	1689G>A					chrIX	30192 C>T
YGL073W	HSF1	1506C>T					chrIX	321165 C>T
YGL092W	NUP145	783G>A					chrIX	33499 G>A
YGL124C	MON1	1473C>T					chrIX	338214 C>T
YGL131C	SNT2	2379C>T					chrIX	380677 C>T
YGL140C	YGL140C	1962G>A					chrIX	395409 C>T
YGL140C	YGL140C	1926G>A					chrIX	396838 C>T
YGL180W	ATG1	1290G>A					chrIX	411957 C>T
YGL194C	HOS2	57G>A					chrIX	77602 C>T
YGL207W	SPT16	300G>A					chrmt	29305_29307 delTGGinsAT
YGL253W	HXK2	1290G>A					chrmt	29309 G>A
YGR032W	GSC2	1026G>A					chrmt	29312 T>A
YGR051C	YGR051C	222G>A					chrmt	29316_29317 delACinsTA
YGR059W	SPR3	960C>T					chrmt	29320 T>A
YGR094W	VAS1	268C>T					chrmt	29327 delT
YGR099W	TEL2	969G>A					chrmt	29329 C>A
YGR231C	PHB2	780G>A					chrmt	57524 delA
YGR231C	PHB2	753C>T					chrV	115990 C>T
YGR238C	KEL2	111G>A					chrV	123063 G>A
YGR257C	MTM1	792C>T					chrV	150158 C>T
YGR279C	SCW4	447C>T					chrV	223108 C>T
YHL001W	RPL14B	279G>A					chrV	258356 G>A
YHL024W	RIM4	1566G>A					chrV	265914 C>T
YHL032C	GUT1	2028G>A					chrV	287293 G>A
YHR023W	MYO1	4686G>A					chrV	373270 C>T
YHR028C	DAP2	1026C>T					chrV	386390 C>T
YHR069C	RRP4	30G>A					chrV	527062 C>T
YHR076W	PTC7	55G>A					chrV	84759 C>T
YHR102W	KIC1	1719G>A					chrVI	12919 C>T
YHR111W	UBA4	1026A>G					chrVI	169201 C>T
YHR118C	ORC6	234C>T					chrVI	191568 C>T
YHR158C	KEL1	1971G>A					chrVI	19499 G>A
YHR183W	GND1	306C>T					chrVI	210680 C>T
YHR214C-B	YHR214C-B	81C>T					chrVI	255969 G>A
YHR214C-C	YHR214C-C	81C>T					chrVI	257571 G>A
YIL035C	CKA1	1071G>A					chrVI	262208 C>T
YIL038C	NOT3	2190G>A					chrVII	1000293 G>A
YIL047C	SYG1	894G>A					chrVII	1016876 C>T
YIL047C	SYG1	372G>A					chrVII	1022624 G>A
YIL066W-A	YIL066W-A	6C>T					chrVII	1050593 G>A
YIL143C	SSL2	30G>A					chrVII	1066808 C>T
YIL149C	MLP2	2724G>A					chrVII	1072407 G>A
YIL151C	ESL1	3094C>T					chrVII	145503 G>A
YIL155C	GUT2	759C>T					chrVII	190630 G>A
YIL156W-A	YIL156W-A	225C>T					chrVII	191101 delG
YIL157C	COA1	27G>A					chrVII	323519 G>A
YIR010W	DSN1	1545G>A					chrVII	368307 G>A
YIR012W	SQT1	879G>A					chrVII	376065 G>A
YIR031C	DAL7	927G>A					chrVII	506013 G>A
YIR035C	YIR035C	330C>T					chrVII	594883 C>T
YIR039C	YPS6	1314G>A					chrVII	656865 G>A
YJL002C	OST1	111G>A					chrVII	7945 G>A
YJL013C	MAD3	9G>A					chrVII	809777 C>T
YJL019W	MPS3	1377G>A					chrVII	810072 C>T
YJL058C	BIT61	933C>T					chrVII	857146 G>A
YJL068C	YJL068C	483G>A					chrVII	952411 C>T
YJL078C	PRY3	1410C>T					chrVII	959330 G>A
YJL098W	SAP185	1236C>T					chrVII	990991 C>T
YJL103C	GSM1	1581C>T					chrVIII	146247 G>A
YJL107C	YJL107C	969G>A					chrVIII	217963 G>A
YJL109C	UTP10	4614G>A					chrVIII	220043 G>A
YJL126W	NIT2	669G>A					chrVIII	392344 G>A
YJL127C	SPT10	286C>T					chrVIII	39824 G>A
YJR031C	GEA1	2973C>T					chrVIII	422937 G>A
YJR054W	KCH1	1266C>T					chrVIII	466874 C>T
YJR129C	EFM3	570G>A					chrVIII	512194 G>A
YJR149W	YJR149W	336G>A					chrVIII	66008 G>A
YKL017C	HCS1	564C>T					chrX	195515 G>A
YKL054C	DEF1	831G>A					chrX	220873 C>T
YKL079W	SMY1	693G>A					chrX	223545 C>T
YKL088W	CAB3	1464A>G					chrX	22893 G>A
YKL101W	HSL1	4086G>A					chrX	434782 G>A
YKL161C	KDX1	243G>A					chrX	486198 C>T
YKL184W	SPE1	1386C>T					chrX	514042 G>A
YKL191W	DPH2	603C>T					chrX	581636 C>T
YKL196C	YKT6	57G>A					chrX	649392 C>T
YKL203C	TOR2	2739C>T					chrX	69112 G>A
YKL223W	YKL223W	132C>T					chrX	709735 C>T
YKR039W	GAP1	1530C>T					chrX	721752 G>A
YKR050W	TRK2	352C>T					chrX	740936 C>T
YKR052C	MRS4	810G>A					chrX	96012 G>A
YKR065C	PAM17	99C>T					chrXI	12979 G>A
YKR069W	MET1	513G>A					chrXI	149129 G>A
YKR087C	OMA1	399G>A					chrXI	16181 C>T
YKR095W	MLP1	1362G>A					chrXI	164569 C>T
YLL021W	SPA2	4071G>T					chrXI	182611 C>T
YLL038C	ENT4	687G>A					chrXI	200188 C>T
YLL040C	VPS13	5073G>A					chrXI	219935 G>A
YLR013W	GAT3	12G>A					chrXI	226479 G>A
YLR024C	UBR2	1464G>A					chrXI	38947 G>A
YLR045C	STU2	1839G>A					chrXI	450307 G>A
YLR063W	BMT6	991C>T					chrXI	457220 C>T
YLR095C	IOC2	1407C>T					chrXI	458766 C>T
YLR104W	LCL2	342G>A					chrXI	46840 C>T
YLR138W	NHA1	123G>A					chrXI	483332 G>A
YLR173W	YLR173W	297G>A					chrXI	500086 G>A
YLR206W	ENT2	1632G>A					chrXI	581037 C>T
YLR212C	TUB4	255G>A					chrXI	663917 G>A
YLR225C	YLR225C	990G>A					chrXI	665673 G>A
YLR240W	VPS34	702C>T					chrXI	84238 G>A
YLR254C	NDL1	474C>T					chrXII	1061802 C>T
YLR313C	SPH1	1422G>A					chrXII	130841 G>A
YLR324W	PEX30	735G>A					chrXII	14561_14562 insT
YLR356W	ATG33	123C>T					chrXII	157860 G>A
YLR383W	SMC6	1518C>T					chrXII	168291 C>T
YLR389C	STE23	2667G>A					chrXII	20869 G>A
YLR396C	VPS33	1830C>T					chrXII	346097 G>A
YLR399C	BDF1	1734C>T					chrXII	390509 G>A
YLR419W	YLR419W	3501G>A					chrXII	418423 C>T
YLR423C	ATG17	1128G>A					chrXII	440294 C>T
YLR446W	YLR446W	1167C>T					chrXII	493409 C>T
YML017W	PSP2	906G>A					chrXII	515207 G>A
YML072C	TCB3	4224T>C					chrXII	603455 G>A
YML082W	YML082W	1611C>T					chrXII	659944 C>T
YML085C	TUB1	477C>T					chrXII	707149 C>T
YML087C	AIM33	279G>A					chrXII	707210 C>T
YML097C	VPS9	171G>A					chrXII	722763 G>A
YML110C	COQ5	210C>T					chrXII	764439 G>A
YML114C	TAF8	1344G>A					chrXII	809202 G>A
YML123C	PHO84	477C>T					chrXII	818262 C>T
YMR027W	YMR027W	36G>A					chrXII	823388 G>A
YMR070W	MOT3	201G>A					chrXII	828348 G>A
YMR070W	MOT3	1464C>T					chrXII	840980 C>T
YMR085W	YMR085W	1077G>A					chrXII	992860 C>T
YMR129W	POM152	1512C>T					chrXIII	140269 C>T
YMR133W	REC114	510C>T					chrXIII	146247 G>A
YMR145C	NDE1	615G>A					chrXIII	158688 C>T
YMR167W	MLH1	102G>A					chrXIII	195968 G>A
YMR173W	DDR48	1080G>A					chrXIII	259712 G>A
YMR216C	SKY1	273G>A					chrXIII	290557 C>T
YMR240C	CUS1	759G>A					chrXIII	306675 C>T
YMR247C	RKR1	529C>T					chrXIII	390976 C>T
YMR251W	GTO3	633G>A					chrXIII	436470 G>A
YMR259C	TRM732	1425C>T					chrXIII	480717 C>T
YMR263W	SAP30	324G>A					chrXIII	573349 G>A
YMR279C	YMR279C	594G>A					chrXIII	592872 G>A
YMR280C	CAT8	2298T>C					chrXIII	661831 C>T
YNL041C	COG6	1680C>T					chrXIII	731648 A>C
YNL049C	SFB2	1989G>A					chrXIII	747912 C>T
YNL092W	YNL092W	897C>T					chrXIII	774470 G>A
YNL137C	NAM9	247C>T					chrXIII	896719 C>T
YNL209W	SSB2	327C>T					chrXIII	906630 C>T
YNL227C	JJJ1	1068C>T					chrXIV	104590 C>T
YNL270C	ALP1	939C>T					chrXIV	110853 C>T
YNL294C	RIM21	1401G>A					chrXIV	14584 G>A
YNL298W	CLA4	1377G>A					chrXIV	326539 C>T
YNL322C	KRE1	867G>A					chrXIV	365906 C>T
YNL322C	KRE1	558G>A					chrXIV	441344_441345 insA
YNL328C	MDJ2	93G>A					chrXIV	547065 C>T
YNR013C	PHO91	171G>A					chrXIV	560487 C>T
YNR068C	YNR068C	159G>A					chrXIV	574503 G>A
YOL018C	TLG2	462G>A					chrXIV	587979 G>A
YOL080C	REX4	531G>A					chrXIV	605816 C>T
YOL131W	YOL131W	132G>A					chrXIV	634202 G>A
YOL144W	NOP8	723G>A					chrXIV	63502 C>T
YOL156W	HXT11	1549C>T					chrXIV	68631 T>C
YOL161C	PAU20	57C>T					chrXIV	727910 G>A
YOR001W	RRP6	741C>T					chrXIV	743925 G>A
YOR023C	AHC1	753C>T					chrXIV	89489 C>G
YOR077W	RTS2	153G>A					chrXV	1044435 G>A
YOR079C	ATX2	489C>T					chrXV	12722 G>A
YOR147W	MDM32	243G>A					chrXV	162320 C>T
YOR175C	ALE1	198G>A					chrXV	438775 C>T
YOR287C	RRP36	501C>T					chrXV	461379 G>A
YOR321W	PMT3	66G>A					chrXV	520656 C>T
YOR329C	SCD5	1440G>A					chrXV	5369 A>T
YOR342C	YOR342C	924C>T					chrXV	608536 G>A
YOR360C	PDE2	447C>T					chrXV	67132 G>A
YOR373W	NUD1	306G>A					chrXV	79621 G>A
YOR380W	RDR1	394C>T					chrXV	797293 G>A
YPL005W	AEP3	1668C>T					chrXV	83614 G>A
YPL022W	RAD1	2424G>A					chrXV	870191 G>A
YPL066W	RGL1	105G>A					chrXV	9319 A>T
YPL117C	IDI1	579C>T					chrXV	960226 G>A
YPL120W	VPS30	1359G>A					chrXVI	102926 G>A
YPL125W	KAP120	2508G>A					chrXVI	136725 G>A
YPL126W	NAN1	2022C>T					chrXVI	183257 G>A
YPL150W	YPL150W	1800T>A					chrXVI	19082 G>A
YPL222W	FMP40	31C>T					chrXVI	192677 G>A
YPL268W	PLC1	135C>T					chrXVI	214641 C>T
YPL269W	KAR9	144G>A					chrXVI	225950 G>A
YPR042C	PUF2	1830G>A					chrXVI	264899 C>T
YPR159W	KRE6	1158C>T					chrXVI	339068 C>T
YPR193C	HPA2	120C>T					chrXVI	35097 G>A
YPR196W	YPR196W	1101G>A					chrXVI	369553 C>T
							chrXVI	404646 G>A
							chrXVI	42932 G>A
							chrXVI	459696 G>A
							chrXVI	591490 C>T
							chrXVI	596616 G>A
							chrXVI	641909 G>A
							chrXVI	67110 G>A
							chrXVI	704119 G>A
							chrXVI	739846 G>A
							chrXVI	753187 G>A
							chrXVI	777339 G>A
							chrXVI	812704 G>A
							chrXVI	814235 G>A
							chrXVI	870577 G>A
							chrXVI	881416 C>T
