# Supplementary material for: Experimental evolution reveals a general role for the methyltransferase Hmt1 in noise buffering
Source: PLoS Biol. 2019 Oct 15;17(10):e3000433. doi: 10.1371/journal.pbio.3000433 (PMC6814240; doi:10.1371/journal.pbio.3000433)
Supplement: S2 Table — (XLSX) [file pbio.3000433.s007.xlsx]

## Sheet: Frequency threshold
	Frequencies for SNPs that randomly segregate into two pools of indicated individuals from 10,000 simulations
	Individual	10		15		20
	Confidence interval (%)	Frequency	Frequency difference	Frequency	Frequency difference	Frequency	Frequency difference
	90	70.6667	38	66.6667	30	65.3333	28
	95	76.6667	45.3333	70.6667	35.3333	69.3333	33.3333
	99	88	58.6667	79.3333	45.3333	77.3333	43.5
	Simulation: SNP occurrence when sampling from the pool for 150 times, following a binomial distribution

## Sheet: Candidate causal mutations
Non-synonymous mutation								Synonymous mutation
Systematic name	Standard name	Mutation	Amino acid change	Freq.Evo-like	Freq.Anc-like	Freq.Evo-like - Freq.Anc-like		Systematic name	Standard name	Mutation	Freq.Evo-like	Freq.Anc-like	Freq.Evo-like - Freq.Anc-like
YAL002W	VPS8	3676G>A	D1226N	70.3125	30.4878	39.8247		YAL056W	GPB2	1716G>A	72.2772	36.7816	35.4956
YBR021W	FUR4	1820G>A	W607*	71.3287	28.1915	43.1372		YBR041W	FAT1	99G>A	75.3846	20.8955	54.4891
YBR034C	HMT1	209G>A	G70D	78.7709	13.2597	65.5113		YBR172C	SMY2	1176G>A	70.8955	61.0577	9.83783
YBR041W	FAT1	575C>T	P192L	72.3404	19.4737	52.8667		YCR053W	THR4	876T>G	70.9497	52.4017	18.548
YBR289W	SNF5	1318G>A	E440K	70.0787	26.9767	43.102		YCR092C	MSH3	1848G>A	70.2128	48.7952	21.4176
YDR406W	PDR15	4453C>T	H1485Y	85.1852	<10	>75.1851851851852		YDR375C	BCS1	570G>A	71.25	21.8391	49.4109
YDR407C	TRS120	2074G>A	L924F	82.6087	10	72.6087		YDR416W	SYF1	1056G>A	70.9402	<10	>60.9401709401709
YDR407C	TRS120	2770C>T	D692N	82	10	72		YDR421W	ARO80	12G>A	72.2222	<10	>62.2222222222222
YDR439W	LRS4	170G>A	R57K	77.3196	<10	>67.319587628866		YDR435C	PPM1	210C>T	77.7174	11.3636	66.3538
YDR444W	YDR444W	1702C>T	P568S	72.2222	10.3825	61.8397		YER151C	UBP3	2271C>T	77.2152	46.7337	30.4815
YDR457W	TOM1	6217G>A	E2073K	74.4526	16.763	57.6895		YGL073W	HSF1	1506C>T	74.7664	33.3333	41.433
YDR464W	SPP41	2668G>A	A890T	72.1893	11.1111	61.0782		YGL092W	NUP145	783G>A	84.2391	<10	>74.2391304347826
YER134C	YER134C	1A>T	M1unknown	88.2353	39.1753	49.06		YGL124C	MON1	1473C>T	76.8595	23.5	53.3595
YGL062W	PYC1	1181G>A	G394D	83.7438	25.5952	58.1486		YGL207W	SPT16	300G>A	77.7778	22.1649	55.6128
YGL062W	PYC1	2195G>A	G732D	75.6098	28.4153	47.1945		YJR129C	EFM3	570G>A	71.2766	50.2924	20.9842
YGL084C	GUP1	1643G>A	R548K	85.2632	<10	>75.2631578947368		YKL191W	DPH2	603C>T	72	47.7612	24.2388
YGL086W	MAD1	1498G>A	D500N	81.25	10	71.25		YLR383W	SMC6	1518C>T	75	50.2825	24.7175
YGL207W	SPT16	1966G>A	E656K	76.8116	28.9157	47.8959		YLR389C	STE23	2667G>A	75.8389	63.5802	12.2587
YMR120C	ADE17	920G>A	G307D	80.9816	38.8601	42.1215		YLR396C	VPS33	1830C>T	78.3217	59.8726	18.4491
YPL180W	TCO89	1633G>A	A545T	74.2138	28.9216	45.2923		YLR399C	BDF1	1734C>T	71.0526	54.2105	16.8421
								YMR085W	YMR085W	1077G>A	72.0588	53.9216	18.1373
								YMR263W	SAP30	324G>A	70.2532	25.4545	44.7986
								YOR380W	RDR1	394C>T	74.3842	59.1716	15.2126
								YPL022W	RAD1	2424G>A	73.0769	46.3918	26.6852

## Sheet: Mutations in Evolved-like
Non-synonymous mutation						Synonymous mutation					Mutation in intron				Mutation in intergenic region
Systematic name	Standard name	Mutation	Amino acid change	Freq.		Systematic name	Standard name	Mutation	Freq.		Position	Mutation	Freq.		Position	Mutation	Freq.
YAL002W	VPS8	3676G>A	D1226N	70.3125		YAL001C	TFC3	3018C>T	68.9922		chrVIII	251202G>A	37.0588		chrI	180963 G>A	44.3038
YAL003W	EFB1	49G>A	A17T	69.0476		YAL056W	GPB2	1716G>A	72.2772		chrXV	867390C>T	41.6149		chrI	196333 G>A	53.5354
YAL023C	PMT2	1837G>A	A613T	76.7296		YBL005W	PDR3	585G>A	62.7273						chrI	223329 C>T	57.1429
YAL029C	MYO4	2206G>A	A736T	66.1765		YBL007C	SLA1	573G>A	57.1429						chrI	139230 C>T	76.0274
YAL053W	FLC2	1517G>A	R506K	74.3243		YBL007C	SLA1	1950C>T	63.8158						chrI	48269 G>A	76.8786
YAR027W	UIP3	361G>A	G121R	45.0331		YBL034C	STU1	1164G>A	62.5806						chrII	7892 G>A	35.3591
YBL005W-A		136G>A	V46I	52.5773		YBL034C	STU1	123G>A	68.4848						chrII	49563 G>A	37.6682
YBL005W-B		136G>A	V46I	52.5773		YBL081W		564G>A	52.9762						chrII	410673 G>A	38.3117
YBL013W	FMT1	859C>T	R287C	52.2843		YBR041W	FAT1	99G>A	75.3846						chrII	381536 G>A	43.2432
YBL013W	FMT1	488G>A	R163K	53.2258		YBR058C-A	TSC3	156C>T	38.5965						chrII	423149 G>A	49.1071
YBL017C	PEP1	4190C>T	A1397V	62.2378		YBR074W	PFF1	2913G>A	40.2439						chrII	537872 C>T	54.2484
YBL034C	STU1	1084C>T	P362S	65		YBR123C	TFC1	780G>A	59.7701						chrII	807886 G>A	55.0296
YBL042C	FUI1	632G>A	R211H	64.4295		YBR172C	SMY2	1176G>A	70.8955						chrII	537531 C>T	55.0898
YBL042C	FUI1	1249G>A	A417T	65.8824		YBR205W	KTR3	636G>A	48.1752						chrII	237543 C>T	55.3398
YBL088C	TEL1	2091G>T	W697C	36.4583		YBR270C	BIT2	855G>A	52.5424						chrII	544839 C>T	58.4416
YBR002C	RER2	550G>A	A184T	59.7826		YBR289W	SNF5	1822C>T	67.7966						chrII	555131 G>A	59.0604
YBR007C	DSF2	994C>T	P332S	55.3191		YCR011C	ADP1	2958G>A	43.949						chrII	770896 G>A	64.5161
YBR021W	FUR4	1820G>A	W607*	71.3287		YCR032W	BPH1	6414G>A	48.8889						chrII	121915 G>A	69.0141
YBR034C	HMT1	209G>A	G70D	78.7709		YCR038C	BUD5	1087C>T	51.25						chrII	762611 G>A	73.8462
YBR041W	FAT1	211G>A	V71M	67.9245		YCR053W	THR4	876T>G	70.9497						chrII	274001 G>A	75.3623
YBR041W	FAT1	575C>T	P192L	72.3404		YCR092C	MSH3	1848G>A	70.2128						chrII	307178 C>T	81.5603
YBR058C	UBP14	1820C>T	A607V	43.9024		YCR104W	PAU3	291T>C	58.1395						chrIII	177444 C>T	36.9369
YBR070C	ALG14	668G>A	R223K	39.1304		YDL024C	DIA3	417G>A	43.662						chrIII	5477 T>C	54.3933
YBR083W	TEC1	1427C>T	T476M	39.1026		YDL058W	USO1	5295G>A	51.7007						chrIV	503405 G>A	36.1111
YBR084W	MIS1	3G>A	M1?	47.3988		YDL095W	PMT1	1629G>A	54.2169						chrIV	368384 G>A	37.7953
YBR085W	AAC3	461G>A	G154D	44.2623		YDL117W	CYK3	396G>A	50						chrIV	507216 G>A	38.9937
YBR090C		97G>A	V33I	47.8261		YDL133W	SRF1	1233C>T	55.5556						chrIV	678137 C>T	40.4762
YBR090C		141G>A	W47*	51.9774		YDL154W	MSH5	1641C>T	55.1282						chrIV	1493272 C>T	42.4837
YBR098W	MMS4	304G>A	D102N	38.6503		YDL155W	CLB3	1242G>A	56.6667						chrIV	411701 C>T	43.1655
YBR105C	VID24	31G>A	A11T	46.1078		YDL176W		930C>T	43.9024						chrIV	375406 C>T	43.7037
YBR112C	CYC8	1999C>T	P667S	48.125		YDL179W	PCL9	526C>T	45.7516						chrIV	316659 C>T	44.4444
YBR112C	CYC8	352G>A	A118T	55.3073		YDL180W		351G>A	48.3221						chrIV	359086 C>T	46.2585
YBR115C	LYS2	3182C>T	T1061I	45.3988		YDL183C		387G>A	54.023						chrIV	1465825 C>T	46.5839
YBR137W		49G>A	V17I	35.4167		YDL194W	SNF3	975G>A	48.9362						chrIV	1519478 G>A	47.1264
YBR161W	CSH1	227C>T	P76L	60.7843		YDL198C	GGC1	828G>A	54.918						chrIV	341425 C>T	47.3404
YBR232C		218C>T	S73L	35.0993		YDL207W	GLE1	561G>A	59.7015						chrIV	268769 C>T	47.5248
YBR233W	PBP2	88G>A	E30K	35.0993		YDR081C	PDC2	840G>A	69.7674						chrIV	158984 G>A	48.5294
YBR238C		1631G>A	G544E	43.1953		YDR089W	VTC5	630G>A	69.8529						chrIV	221160 G>A	51.0417
YBR286W	APE3	55G>A	G19S	59.2593		YDR163W	CWC15	54C>T	51.4793						chrIV	1520886 C>T	53.1792
YBR289W	SNF5	1318G>A	E440K	70.0787		YDR182W	CDC1	1275C>T	51.4706						chrIV	229053 G>A	53.5714
YBR295W	PCA1	46G>A	E16K	66.3507		YDR211W	GCD6	915C>T	42.5197						chrIV	1523127 C>T	54.2735
YBR299W	MAL32	266G>A	C89Y	57.513		YDR247W	VHS1	894C>T	43.0894						chrIV	519671 C>T	54.4554
YCL014W	BUD3	394G>A	V132I	39.2473		YDR291W	HRQ1	57G>A	39.3162						chrIV	83595 C>T	55.8376
YCL028W	RNQ1	728G>A	G243D	36.5269		YDR294C	DPL1	171G>A	48.3051						chrIV	98372 G>A	56.7568
YCR034W	ELO2	161G>A	S54N	44.5205		YDR325W	YCG1	2109G>A	52.3529						chrIV	70499 A>T	57.8125
YCR038C	BUD5	34G>A	V12I	41.2844		YDR375C	BCS1	570G>A	71.25						chrIV	76880 C>T	57.8947
YCR076C	FUB1	737G>A	G246E	56.6474		YDR384C	ATO3	795C>T	63.2184						chrIV	545666 C>T	60.1626
YCR081W	SRB8	230C>T	T77I	63.0573		YDR395W	SXM1	799C>T	62.3762						chrIV	1166174 G>A	61.3208
YCR091W	KIN82	976A>G	K326E	70.283		YDR416W	SYF1	1056G>A	70.9402						chrIV	1202674 G>A	61.8182
YCR093W	CDC39	3530C>T	S1177F	73.2955		YDR421W	ARO80	12G>A	72.2222						chrIV	1447215 C>T	62.7451
YCR098C	GIT1	1091C>T	P364L	66.0606		YDR435C	PPM1	210C>T	77.7174						chrIV	1234012 G>A	63.5
YCR106W	RDS1	536G>A	S179N	57.971		YDR481C	PHO8	1221G>A	55.8824						chrIV	1362526 G>A	64.6341
YDL022C-A		85G>A	G29S	48.2993		YDR502C	SAM2	441C>T	62.3037						chrIV	1239205 G>A	68.6047
YDL052C	SLC1	324A>T	K108N	38.3648		YEL022W	GEA2	2097C>T	53.1915						chrIV	1293146 C>T	70.1754
YDL063C	SYO1	1439G>A	G480E	39.6947		YEL043W		93C>T	54.8023						chrIV	1410273 G>A	74.0964
YDL073W	AHK1	1736A>G	H579R	44.1667		YER052C	HOM3	984G>A	50.7937						chrIV	560747 C>T	77.1739
YDL105W	NSE4	727C>T	P243S	50		YER151C	UBP3	2271C>T	77.2152						chrIV	547852 C>T	83.3333
YDL108W	KIN28	241C>T	L81F	44.8		YER155C	BEM2	4246C>T	62.5						chrIX	395409 C>T	36.7925
YDL116W	NUP84	1607G>A	R536K	47.5		YER166W	DNF1	4146C>T	58.6957						chrIX	396838 C>T	37.0732
YDL127W	PCL2	923C>T	S308L	55.2		YER186C		27G>A	53.1646						chrIX	338214 C>T	39.5062
YDL144C		701C>T	P234L	43.7158		YER187W		27G>A	49.789						chrIX	321165 C>T	39.6104
YDL150W	RPC53	953G>A	R318K	46.5278		YFL024C	EPL1	1752C>T	55.7522						chrIX	169739 C>T	43.6242
YDL154W	MSH5	3G>A	M1?	57.047		YFL029C	CAK1	1011G>A	62.8931						chrIX	77602 C>T	47.5806
YDL160C	DHH1	308C>T	P103L	41.2698		YFL036W	RPO41	1758G>A	59.6273						chrIX	30192 C>T	55.6452
YDL164C	CDC9	1378G>A	D460N	41.7178		YFL041W-A		42G>A	60						chrIX	33499 G>A	58.0357
YDL190C	UFD2	2401G>A	D801N	53.0864		YGL006W	PMC1	1689G>A	54.6218						chrmt	29316_29317 delACinsTA	91.6667
YDL213C	NOP6	163G>A	V55M	62.963		YGL073W	HSF1	1506C>T	74.7664						chrmt	29305_29307 delTGGinsAT	100
YDL227C	HO	1745G>A	G582D	42.7083		YGL092W	NUP145	783G>A	84.2391						chrmt	29309 G>A	100
YDR001C	NTH1	655G>A	G219R	39.7436		YGL124C	MON1	1473C>T	76.8595						chrmt	29312 T>A	100
YDR046C	BAP3	850G>A	G284R	75.3555		YGL131C	SNT2	2379C>T	50.4						chrmt	29320 T>A	100
YDR080W	VPS41	2320C>A	P774T	71.7391		YGL140C		1962G>A	62.5						chrmt	29327 delT	100
YDR081C	PDC2	526G>A	A176T	73.2919		YGL140C		1926G>A	64.2857						chrV	258356 G>A	37.5
YDR081C	PDC2	2038G>A	D680N	75.5102		YGL180W	ATG1	1290G>A	68.1034						chrV	223108 C>T	42.6667
YDR081C	PDC2	2315C>T	T772I	76.6423		YGL194C	HOS2	57G>A	67.5						chrV	373270 C>T	49.4624
YDR085C	AFR1	8G>A	G3D	72		YGL207W	SPT16	300G>A	77.7778						chrV	115990 C>T	50.4587
YDR093W	DNF2	3460G>A	A1154T	55.6213		YGL253W	HXK2	1290G>A	51.2315						chrV	287293 G>A	51.0949
YDR110W	FOB1	1191G>A	M397I	53.1532		YGR032W	GSC2	1026G>A	54.6512						chrV	84759 C>T	52.2167
YDR111C	ALT2	1130C>T	P377L	44.7674		YGR051C		222G>A	57.7465						chrV	265914 C>T	53.3679
YDR127W	ARO1	3307G>A	V1103I	45.5224		YGR059W	SPR3	960C>T	47.8261						chrV	527062 C>T	54.4304
YDR127W	ARO1	3229G>A	A1077T	48.1481		YGR094W	VAS1	268C>T	47.0968						chrV	150158 C>T	59.0909
YDR130C	FIN1	436C>T	L146F	49.3333		YGR099W	TEL2	969G>A	46.7836						chrV	123063 G>A	59.2233
YDR132C	MRX16	1130C>T	T377I	44.9153		YGR231C	PHB2	780G>A	66.129						chrV	386390 C>T	60.3306
YDR135C	YCF1	3641G>A	S1214N	41.6667		YGR231C	PHB2	753C>T	66.9291						chrVI	210680 C>T	35.5556
YDR166C	SEC5	784G>A	G262S	55.7895		YGR238C	KEL2	111G>A	68.2119						chrVI	191568 C>T	36.9565
YDR176W	NGG1	416C>T	P139L	44.8276		YGR257C	MTM1	792C>T	52.6316						chrVI	262208 C>T	47.7273
YDR181C	SAS4	1243C>T	P415S	57.1429		YGR279C	SCW4	447C>T	56.682						chrVI	257571 G>A	51.7928
YDR198C	RKM2	190C>T	L64F	36.6337		YHL001W	RPL14B	279G>A	42.446						chrVI	255969 G>A	53.6842
YDR249C		377G>A	G126D	42.2535		YHL024W	RIM4	1566G>A	50						chrVI	12919 C>T	63.7427
YDR259C	YAP6	187G>A	V63I	54.902		YHL032C	GUT1	2028G>A	47.0199						chrVI	19499 G>A	70.068
YDR261C	EXG2	415C>T	P139S	47.8632		YHR023W	MYO1	4686G>A	64.2857						chrVII	7945 G>A	41.0526
YDR261W-B		3007G>A	E1003K	39.6825		YHR028C	DAP2	1026C>T	63.0769						chrVII	810072 C>T	43.4783
YDR263C	DIN7	970G>A	G324R	40.404		YHR111W	UBA4	1026A>G	42.5926						chrVII	809777 C>T	44.2177
YDR264C	AKR1	1853C>T	P618L	48.4277		YHR158C	KEL1	1971G>A	57.5269						chrVII	1000293 G>A	49.4382
YDR266C	HEL2	1346G>A	R449K	47.2393		YHR183W	GND1	306C>T	37.3057						chrVII	1072407 G>A	49.6454
YDR289C	RTT103	847G>A	D283N	41.2844		YHR214C-B		81C>T	46.7391						chrVII	656865 G>A	50.9434
YDR299W	BFR2	527G>A	G176D	35.5769		YHR214C-C		81C>T	46.7391						chrVII	1016876 C>T	57.3964
YDR303C	RSC3	2650C>T	R884C	41.1765		YIL035C	CKA1	1071G>A	53.0769						chrVII	191101 delG	57.9235
YDR317W	HIM1	469G>A	E157K	39.726		YIL038C	NOT3	2190G>A	36.2745						chrVII	506013 G>A	58.1081
YDR320C	SWA2	67G>A	E23K	43.5897		YIL047C	SYG1	894G>A	38.2857						chrVII	190630 G>A	58.2734
YDR341C		313G>A	A105T	67.9144		YIL047C	SYG1	372G>A	41.4508						chrVII	1022624 G>A	58.7209
YDR368W	YPR1	887G>A	G296D	68.6441		YIL143C	SSL2	30G>A	44.0678						chrVII	996469_996470 delAGinsGA	58.871
YDR395W	SXM1	2674G>A	E892K	69.2308		YIL149C	MLP2	2724G>A	44.6281						chrVII	990991 C>T	58.9744
YDR403W	DIT1	890G>A	R297K	62.5		YIL151C	ESL1	3094C>T	51.0345						chrVII	323519 G>A	59.1837
YDR406W	PDR15	4453C>T	H1485Y	85.1852		YIL155C	GUT2	759C>T	58.0645						chrVII	987441 G>A	60
YDR407C	TRS120	2074G>A	D692N	82		YIL156W-A		225C>T	62.4339						chrVII	1066808 C>T	60.8696
YDR407C	TRS120	2770C>T	L924F	82.6087		YIL157C	COA1	27G>A	62.4339						chrVII	594883 C>T	63.6364
YDR439W	LRS4	170G>A	R57K	77.3196		YIR010W	DSN1	1545G>A	39.4558						chrVII	952411 C>T	64.7059
YDR444W		1702C>T	P568S	72.2222		YIR012W	SQT1	879G>A	37.7778						chrVII	1050593 G>A	65.9574
YDR457W	TOM1	6217G>A	E2073K	74.4526		YIR031C	DAL7	927G>A	38.4937						chrVII	959330 G>A	66.8675
YDR464W	SPP41	2668G>A	A890T	72.1893		YIR035C	NRE1	330C>T	45.3333						chrVII	376065 G>A	79.3651
YDR507C	GIN4	64G>A	G22S	47.3404		YIR039C	YPS6	1314G>A	38.326						chrVII	857146 G>A	81.4815
YDR531W	CAB1	361C>T	P121S	45.3947		YJL002C	OST1	111G>A	51.4706						chrVII	368307 G>A	90
YDR532C	KRE28	74G>A	S25N	51.9481		YJL013C	MAD3	9G>A	60.5634						chrVII	145503 G>A	91.1765
YEL034C-A		62C>T	T21I	54.878		YJL019W	MPS3	1377G>A	51.7241						chrVIII	422937 G>A	35.9477
YEL036C	ANP1	566G>A	G189E	58.1395		YJL058C	BIT61	933C>T	55.5556						chrVIII	39824 G>A	40.8805
YEL037C	RAD23	713G>A	G238D	63.6364		YJL068C		483G>A	54.5977						chrVIII	392344 G>A	46
YEL039C	CYC7	151G>A	G51S	41.5094		YJL078C	PRY3	1410C>T	52.3179						chrVIII	66008 G>A	46.2963
YEL057C	SDD1	148C>T	H50Y	63.4483		YJL098W	SAP185	1236C>T	53.3333						chrVIII	220043 G>A	47.7941
YEL062W	NPR2	1844G>A	S615N	72.4138		YJL103C	GSM1	1581C>T	54.9296						chrVIII	217963 G>A	48.3871
YEL062W	NPR2	1175G>A	R392K	81.0606		YJL107C		969G>A	52.4064						chrVIII	466874 C>T	48.4375
YER005W	YND1	1238C>T	P413L	64.8241		YJL109C	UTP10	4614G>A	57.5758						chrVIII	5812 C>T	55.102
YER011W	TIR1	712G>A	A238T	60.6452		YJL126W	NIT2	669G>A	50						chrVIII	512194 G>A	56.8182
YER056C	FCY2	279G>A	M93I	49.2857		YJL127C	SPT10	286C>T	50.4						chrVIII	146247 G>A	57.5
YER078C	ICP55	475G>A	V159I	55.9748		YJR029W		318C>T	57.1429						chrX	22893 G>A	40.2597
YER083C	GET2	475G>A	V159I	58.3333		YJR031C	GEA1	2973C>T	54.7619						chrX	514042 G>A	42.4051
YER090W	TRP2	946G>A	G316S	59.2965		YJR054W	KCH1	1266C>T	47.8261						chrX	69112 G>A	42.5532
YER091C	MET6	149A>C	Q50P	43.3962		YJR129C	EFM3	570G>A	71.2766						chrX	195515 G>A	43.9759
YER101C	AST2	739C>T	P247S	48.951		YJR149W		336G>A	60.1852						chrX	223545 C>T	44.1176
YER105C	NUP157	3937C>T	L1313F	47.973		YKL017C	HCS1	564C>T	38.5185						chrX	220873 C>T	52.1472
YER106W	MAM1	686G>A	S229N	54.3689		YKL054C	DEF1	831G>A	60.1399						chrX	486198 C>T	52.2727
YER119C	AVT6	484G>A	V162I	60.2564		YKL079W	SMY1	693G>A	59.1667						chrX	740936 C>T	55.8824
YER132C	PMD1	634G>A	G212R	71.4286		YKL088W	CAB3	1464A>G	48.5075						chrX	709735 C>T	57.732
YER134C		1A>T	M1?	88.2353		YKL101W	HSL1	4086G>A	54.0541						chrX	721752 G>A	62.5698
YER139C	RTR1	4G>A	A2T	67.8261		YKL161C	KDX1	243G>A	56.8182						chrX	649392 C>T	63.6364
YER155C	BEM2	2165C>T	T722I	67.619		YKL184W	SPE1	1386C>T	69.1057						chrX	581636 C>T	66.1765
YER161C	SPT2	560G>A	S187N	56.6667		YKL191W	DPH2	603C>T	72						chrX	434782 G>A	70.8333
YER164W	CHD1	3815G>A	S1272N	51.8519		YKL196C	YKT6	57G>A	65.5405						chrXI	665673 G>A	35.2941
YFL033C	RIM15	1865C>T	S622F	67.5824		YKL203C	TOR2	2739C>T	55.1351						chrXI	450307 G>A	36.5269
YFL034W	MIL1	2684G>A	R895K	71.831		YKL223W		132C>T	62.2093						chrXI	457220 C>T	45.4545
YFL045C	SEC53	571C>T	P191S	57.7381		YKR039W	GAP1	1530C>T	58.5034						chrXI	458766 C>T	46.6667
YFL046W	FMP32	609G>A	M203I	48.3696		YKR050W	TRK2	352C>T	52.9412						chrXI	200188 C>T	46.729
YFL049W	SWP82	958G>A	V320I	50.8671		YKR052C	MRS4	810G>A	50						chrXI	219935 G>A	46.798
YFL052W	ZNF1	892C>T	L298F	68.8889		YKR065C	PAM17	99C>T	49.6689						chrXI	500086 G>A	46.988
YFR019W	FAB1	583G>A	V195M	36.0406		YKR069W	MET1	513G>A	49.5726						chrXI	226479 G>A	49.7143
YFR019W	FAB1	3376G>A	E1126K	36.0544		YKR087C	OMA1	399G>A	45						chrXI	663917 G>A	52.2727
YFR019W	FAB1	6034G>A	E2012K	38.75		YKR095W	MLP1	1362G>A	41.573						chrXI	149129 G>A	56.8627
YFR038W	IRC5	1966G>A	E656K	47.7987		YLL021W	SPA2	4071G>T	37.7622						chrXI	581037 C>T	56.962
YFR040W	SAP155	101C>T	P34L	45.0331		YLL038C	ENT4	687G>A	35.6688						chrXI	46840 C>T	56.9832
YFR051C	RET2	904G>A	E302K	54.1322		YLL040C	VPS13	5073G>A	41.9753						chrXI	483332 G>A	59.7403
YGL062W	PYC1	2195G>A	G732D	75.6098		YLR104W	LCL2	342G>A	35.9281						chrXI	164569 C>T	61.2676
YGL062W	PYC1	1181G>A	G394D	83.7438		YLR138W	NHA1	123G>A	61.4458						chrXI	38947 G>A	65.6977
YGL084C	GUP1	1643G>A	R548K	85.2632		YLR173W		297G>A	41.9355						chrXI	182611 C>T	68.4211
YGL086W	MAD1	1498G>A	D500N	81.25		YLR206W	ENT2	1632G>A	57.4074						chrXI	12979 G>A	71.2644
YGL100W	SEH1	1037C>T	T346I	54.1667		YLR212C	TUB4	255G>A	62.6316						chrXI	84238 G>A	72.4138
YGL119W	COQ8	1355G>A	G452E	66.0194		YLR225C		990G>A	63.0631						chrXII	823388 G>A	39.2857
YGL120C	PRP43	1241C>T	S414F	57.1429		YLR240W	VPS34	702C>T	59.2233						chrXII	493409 C>T	40
YGL167C	PMR1	1051G>A	A351T	54.7297		YLR254C	NDL1	474C>T	64.0212						chrXII	809202 G>A	42.5287
YGL178W	MPT5	1058C>T	S353L	62.3377		YLR313C	SPH1	1422G>A	57.1429						chrXII	818262 C>T	43.9024
YGL195W	GCN1	3922G>A	V1308M	71.25		YLR324W	PEX30	735G>A	55.4878						chrXII	515207 G>A	44.5783
YGL199C		463C>T	L155F	78.125		YLR356W	ATG33	123C>T	45.0549						chrXII	764439 G>A	46.3415
YGL207W	SPT16	1966G>A	E656K	76.8116		YLR383W	SMC6	1518C>T	75						chrXII	1061802 C>T	46.5839
YGL227W	VID30	2597C>T	S866F	68		YLR389C	STE23	2667G>A	75.8389						chrXII	390509 G>A	47.3333
YGL236C	MTO1	921G>T	Q307H	61.7486		YLR396C	VPS33	1830C>T	78.3217						chrXII	1062693 G>A	48.0769
YGL238W	CSE1	439G>A	A147T	52.9915		YLR399C	BDF1	1734C>T	71.0526						chrXII	840980 C>T	48.9796
YGL250W	RMR1	332G>A	G111D	47.5728		YLR419W		3501G>A	50						chrXII	346097 G>A	51.9685
YGL253W	HXK2	1439C>T	S480F	58.3893		YLR423C	ATG17	1128G>A	55.5556						chrXII	828348 G>A	56.6474
YGR006W	PRP18	20G>A	S7N	59.7701		YLR446W		1167C>T	54.3307						chrXII	722763 G>A	56.9444
YGR014W	MSB2	1595C>T	T532I	59.8985		YML017W	PSP2	906G>A	52.3529						chrXII	418423 C>T	61.5385
YGR014W	MSB2	626C>T	A209V	62.7551		YML072C	TCB3	4224T>C	50.2825						chrXII	992860 C>T	61.7647
YGR077C	PEX8	568G>A	A190T	68.323		YML082W		1611C>T	53.8922						chrXII	659944 C>T	62.3529
YGR097W	ASK10	3365G>A	S1122N	51.8182		YML085C	TUB1	477C>T	42.5287						chrXII	707210 C>T	64.2857
YGR101W	PCP1	983G>A	S328N	48.366		YML087C	AIM33	279G>A	44.5122						chrXII	707149 C>T	65.035
YGR109W-B		2431G>A	A811T	63.4921		YML097C	VPS9	171G>A	46.8571						chrXII	440294 C>T	66.6667
YGR153W		437G>A	S146N	35.5932		YML110C	COQ5	210C>T	51.6129						chrXII	603455 G>A	71.1111
YGR184C	UBR1	3986G>A	C1329Y	81.1594		YML114C	TAF8	1344G>A	40.7583						chrXIII	906630 C>T	36.25
YGR186W	TFG1	2173G>A	V725I	72.2772		YMR027W		36G>A	52.027						chrXIII	592872 G>A	39.4118
YGR186W	TFG1	692G>A	S231N	74.2647		YMR070W	MOT3	1464C>T	64.9351						chrXIII	158688 C>T	41.0853
YGR217W	CCH1	5020G>A	A1674T	69.0476		YMR070W	MOT3	201G>A	67.6259						chrXIII	731648 A>C	41.8919
YGR224W	AZR1	341C>T	P114L	70.9459		YMR085W		1077G>A	72.0588						chrXIII	140269 C>T	46.8531
YGR227W	DIE2	1268C>T	T423I	61.7391		YMR129W	POM152	1512C>T	61.5942						chrXIII	306675 C>T	48.8038
YGR247W	CPD1	447_448delTCinsGT	H150Y	65.0538		YMR133W	REC114	510C>T	63.3136						chrXIII	290557 C>T	50.9615
YGR251W	NOP19	472G>A	V158I	52.5		YMR145C	NDE1	615G>A	48.4472						chrXIII	146247 G>A	52.0231
YGR271W	SLH1	1885G>A	A629T	59.7315		YMR167W	MLH1	102G>A	42.4658						chrXIII	573349 G>A	56.4706
YGR281W	YOR1	3243G>A	M1081I	53.6842		YMR173W	DDR48	1080G>A	43.8849						chrXIII	661831 C>T	58.5987
YGR289C	MAL11	103G>A	V35I	44.086		YMR216C	SKY1	273G>A	47.619						chrXIII	480717 C>T	60.5042
YGR290W		230C>T	T77I	44.086		YMR240C	CUS1	759G>A	64.9007						chrXIII	774470 G>A	61.828
YHL004W	MRP4	190G>A	V64I	49.7238		YMR247C	RKR1	529C>T	68.8172						chrXIII	436470 G>A	63.0252
YHL007C	STE20	2456C>T	P819L	41.206		YMR251W	GTO3	633G>A	62.7219						chrXIII	259712 G>A	67.7419
YHL008C		1535C>T	P512L	38.6598		YMR259C	TRM732	1425C>T	65.9091						chrXIII	747912 C>T	68.1416
YHL010C	ETP1	1205G>A	G402D	44.6927		YMR263W	SAP30	324G>A	70.2532						chrXIII	390976 C>T	69.8413
YHL024W	RIM4	263G>A	R88K	56.875		YMR279C	ATR2	594G>A	51.0638						chrXIV	605816 C>T	36.2162
YHL033C	RPL8A	298G>A	E100K	35.3982		YMR280C	CAT8	2298T>C	48.6726						chrXIV	326539 C>T	36.7521
YHL045W		59G>A	G20D	47.619		YNL041C	COG6	1680C>T	49.4118						chrXIV	574503 G>A	37.0787
YHL048W	COS8	1018T>G	F340V	61.0294		YNL049C	SFB2	1989G>A	38.7097						chrXIV	743925 G>A	39.8148
YHR018C	ARG4	598C>T	P200S	56.2814		YNL209W	SSB2	327C>T	45.6044						chrXIV	634202 G>A	42.487
YHR023W	MYO1	4871C>T	S1624F	55.8442		YNL227C	JJJ1	1068C>T	42.6966						chrXIV	587979 G>A	42.6087
YHR052W	CIC1	818C>A	A273E	52.2222		YNL270C	ALP1	939C>T	67.2414						chrXIV	781651 C>T	43.1373
YHR056C	RSC30	1044G>A	M348I	49.2063		YNL294C	RIM21	1401G>A	52.0231						chrXIV	565233 C>T	43.3962
YHR077C	NMD2	1946G>A	R649K	38.8889		YNL298W	CLA4	1377G>A	44.2623						chrXIV	560487 C>T	46
YHR120W	MSH1	1207C>T	L403F	43.75		YNL322C	KRE1	558G>A	47.2637						chrXIV	68631 T>C	48.366
YHR122W	CIA2	94G>A	G32R	41.0072		YNL322C	KRE1	867G>A	47.929						chrXIV	63502 C>T	49.5652
YHR124W	NDT80	1817G>A	G606D	41.9355		YNL328C	MDJ2	93G>A	46.8182						chrXIV	547065 C>T	53.7975
YHR142W	CHS7	430G>A	A144T	37.1622		YNR013C	PHO91	171G>A	61.1842						chrXIV	110853 C>T	54.3624
YHR144C	DCD1	706G>A	E236K	55.2632		YNR068C		159G>A	57.6687						chrXIV	89489 C>G	56.3492
YHR149C	SKG6	244G>A	V82I	51.9126		YOL018C	TLG2	462G>A	36.0465						chrXIV	104590 C>T	60.8333
YHR152W	SPO12	160G>A	E54K	55.9524		YOL131W		132G>A	54.4118						chrXV	960226 G>A	36.2832
YHR176W	FMO1	859G>A	V287I	49.0566		YOL144W	NOP8	723G>A	37.5						chrXV	83614 G>A	36.7021
YHR178W	STB5	941C>T	P314L	39.6739		YOL156W	HXT11	1549C>T	42.0601						chrXV	608536 G>A	41.5385
YHR178W	STB5	586C>T	P196S	40.3226		YOL161C	PAU20	57C>T	39.5238						chrXV	79621 G>A	46.6165
YHR182C-A		148G>A	V50I	37.3057		YOR023C	AHC1	753C>T	44.6809						chrXV	438775 C>T	47.191
YHR205W	SCH9	656G>A	G219D	55.9524		YOR077W	RTS2	153G>A	63.7931						chrXV	5369 A>T	48.6842
YIL036W	CST6	1175G>A	R392K	51.4286		YOR079C	ATX2	489C>T	53.6						chrXV	67132 G>A	50.6024
YIL075C	RPN2	2375G>A	S792N	38.6667		YOR147W	MDM32	243G>A	49.359						chrXV	9319 A>T	51.2346
YIL088C	AVT7	1369G>A	D457N	40.9091		YOR287C	RRP36	501C>T	39.4958						chrXV	461379 G>A	51.7986
YIL092W		899C>T	P300L	40		YOR342C		924C>T	40.1575						chrXV	12722 G>A	53.2258
YIL104C	SHQ1	1343G>A	R448K	43.2584		YOR360C	PDE2	447C>T	44.2529						chrXV	520656 C>T	59.6939
YIL112W	HOS4	2105G>A	R702K	38.4615		YOR373W	NUD1	306G>A	42.2222						chrXV	1044435 G>A	60.9524
YIL121W	QDR2	1346C>T	S449L	35.4839		YOR380W	RDR1	394C>T	74.3842						chrXV	797293 G>A	61.4907
YIL134C-A		29C>T	T10I	36.0248		YPL005W	AEP3	1668C>T	54.8077						chrXVI	42932 G>A	35.5556
YIL140W	AXL2	2303C>T	S768F	42.2535		YPL022W	RAD1	2424G>A	73.0769						chrXVI	369553 C>T	36.0544
YIL154C	IMP2'	361G>A	E121K	49.1228		YPL066W	RGL1	105G>A	48.6188						chrXVI	35097 G>A	43.4483
YIL158W	AIM20	221A>G	N74S	64.5833		YPL117C	IDI1	579C>T	40.9091						chrXVI	812704 G>A	43.787
YIL166C	SOA1	769G>A	A257T	48.7047		YPL120W	VPS30	1359G>A	44.9541						chrXVI	339068 C>T	44.3709
YIR040C		11C>T	T4I	36.4103		YPL125W	KAP120	2508G>A	38.5965						chrXVI	459696 G>A	45.4545
YIR042C		307A>G	T103A	44.3137		YPL126W	NAN1	2022C>T	47.973						chrXVI	704119 G>A	45.8333
YJL013C	MAD3	478G>A	E160K	55.814		YPL150W		1800T>A	42.0732						chrXVI	814235 G>A	46.5116
YJL020C	BBC1	2411C>T	P804L	62.0482		YPL222W	FMP40	31C>T	57.7143						chrXVI	739846 G>A	50
YJL039C	NUP192	3134G>A	G1045E	57.6		YPL268W	PLC1	135C>T	46.3768						chrXVI	404646 G>A	50.4673
YJL042W	MHP1	1442C>T	S481F	54.6012		YPR042C	PUF2	1830G>A	59.1304						chrXVI	777339 G>A	53.6232
YJL056C	ZAP1	790C>T	H264Y	52.1739		YPR159W	KRE6	1158C>T	45.9184						chrXVI	641909 G>A	54.4444
YJL078C	PRY3	667C>T	L223F	49.4898		YPR193C	HPA2	120C>T	49.5614						chrXVI	264899 C>T	54.8673
YJL078C	PRY3	1694C>T	T565I	54.375		YPR196W		1101G>A	47.1204						chrXVI	67110 G>A	55.814
YJL092W	SRS2	3283G>A	D1095N	58.5799											chrXVI	753187 G>A	57.1429
YJL098W	SAP185	2453G>A	C818Y	56.0284											chrXVI	881416 C>T	58.75
YJL102W	MEF2	833C>G	S278C	56.25											chrXVI	102926 G>A	61.6
YJL113W		1253C>T	A418V	48.2759											chrXVI	183257 G>A	61.7647
YJL129C	TRK1	2467G>A	A823T	54.1353											chrXVI	136725 G>A	62.406
YJL192C	SOP4	418C>T	P140S	39.3103											chrXVI	870577 G>A	63.6364
YJL214W	HXT8	892C>T	L298F	46.9565											chrXVI	596616 G>A	65.5172
YJR016C	ILV3	667G>A	G223S	59.0164											chrXVI	214641 C>T	67.0659
YJR031C	GEA1	626G>A	R209K	52.5641											chrXVI	225950 G>A	68.0672
YJR036C	HUL4	2360G>A	R787K	46.3415											chrXVI	591490 C>T	68.4524
YJR040W	GEF1	1864G>A	G622S	38.6364											chrXVI	192677 G>A	88
YJR042W	NUP85	577G>A	D193N	52.2124
YJR046W	TAH11	1463G>A	R488H	48.8722
YJR066W	TOR1	1616G>A	R539K	42.3358
YJR092W	BUD4	1160C>T	S387F	62.1118
YJR126C	VPS70	2336G>A	G779D	71.5976
YJR132W	NMD5	1160C>T	P387L	75
YJR140C	HIR3	3157G>A	A1053T	69.4215
YJR148W	BAT2	533G>A	G178E	59.3301
YKL010C	UFD4	3032G>A	S1011N	40.4372
YKL021C	MAK11	829G>A	G277R	46.3235
YKL024C	URA6	335C>G	A112G	50
YKL028W	TFA1	1391_1392insTGA	D473_E474insD	35.3659
YKL038W	RGT1	1085G>A	S362N	55.4913
YKL038W	RGT1	101G>A	S34N	58.1818
YKL039W	PTM1	1459G>A	G487S	55.6962
YKL051W	SFK1	541G>A	E181K	62.8049
YKL057C	NUP120	790G>A	D264N	52.9851
YKL063C		37C>T	P13S	44.9541
YKL133C	RCI50	1034C>T	A345V	60.3175
YKL143W	LTV1	842C>T	S281F	67.3333
YKL176C	LST4	1771C>T	H591Y	60.1449
YKL190W	CNB1	31G>A	G11S	70.8609
YKL194C	MST1	697G>A	D233N	67.3913
YKL210W	UBA1	1709G>A	G570D	68.7861
YKL215C	OXP1	1301C>T	T434I	64.3725
YKL215C	OXP1	3689C>T	P1230L	68.9024
YKL218C	SRY1	565C>T	L189F	69.6498
YKL222C		626G>A	S209N	62.1795
YKR013W	PRY2	499A>G	T167A	46.7626
YKR028W	SAP190	247G>A	E83K	47.9592
YKR061W	KTR2	839C>T	A280V	41.7722
YKR067W	GPT2	1381G>A	G461S	55.6391
YKR082W	NUP133	40C>T	L14F	42.5532
YKR086W	PRP16	2638G>A	D880N	41.958
YKR096W	ESL2	1667C>T	A556V	43.8424
YKR096W	ESL2	781G>A	D261N	53.6585
YKR098C	UBP11	590C>T	S197F	56.7568
YKR106W	GEX2	1387C>T	Q463*	45.4955
YLL012W	YEH1	190G>A	V64I	42.5676
YLL066C		2493G>C	E831D	47.9452
YLR005W	SSL1	418G>A	D140N	35.0282
YLR077W	FMP25	1271C>T	A424V	50
YLR080W	EMP46	19G>A	A7T	50.6024
YLR085C	ARP6	200C>T	T67I	49.4048
YLR087C	CSF1	6766G>A	V2256I	47.1014
YLR087C	CSF1	5098G>A	A1700T	51.2346
YLR089C	ALT1	437C>T	P146L	46.9945
YLR095C	IOC2	1115G>A	R372K	44.3114
YLR106C	REA1	9064C>T	L3022F	45.8904
YLR133W	CKI1	1669C>T	L557F	48.2955
YLR164W	SHH4	161G>A	R54K	41.25
YLR178C	TFS1	133C>T	P45S	43.5
YLR263W	RED1	1591G>A	E531K	62.6984
YLR300W	EXG1	260C>T	P87L	58.2353
YLR335W	NUP2	1726G>A	A576T	53.0488
YLR351C	NIT3	812_813insTCATTTAG	R271fs	58.3333
YLR378C	SEC61	260C>T	T87I	56.2162
YLR382C	NAM2	107G>A	R36H	71.25
YLR382C	NAM2	1915G>A	V639I	77.305
YLR406C	RPL31B	221G>A	R74K	66.9355
YLR410W	VIP1	2928G>A	M976I	80.5556
YLR410W-B		3374C>T	T1125I	39.2157
YLR414C	PUN1	164C>T	P55L	58.7571
YLR419W		1291G>A	E431K	52.0408
YLR419W		2164G>A	E722K	62.3077
YLR424W	SPP382	1991A>G	Q664R	52.3364
YLR425W	TUS1	1895C>T	P632L	60.8
YLR427W	MAG2	185G>A	G62E	48.5915
YLR436C	ECM30	86C>T	S29F	51.0101
YLR436C	ECM30	656G>A	W219*	53.0303
YLR436C	ECM30	116C>T	S39F	53.9267
YLR436C	ECM30	200G>A	S67N	54.2714
YLR438W	CAR2	590C>T	P197L	49.0798
YLR454W	FMP27	5399C>T	T1800I	60.3053
YLR454W	FMP27	2148G>A	W716*	60.7143
YML010W	SPT5	2675G>A	G892D	55.9783
YML016C	PPZ1	1301G>A	C434Y	53.2258
YML020W		712G>A	E238K	40.9091
YML048W	GSF2	413C>T	P138L	40
YML066C	SMA2	335G>A	R112Q	45.2555
YML086C	ALO1	1027G>A	A343T	55.4455
YML099C	ARG81	1228G>A	V410M	50
YMR019W	STB4	161G>A	R54K	53.2847
YMR023C	MSS1	820G>A	G274R	49.2537
YMR027W		1027C>T	R343C	52.9412
YMR029C	FAR8	1546G>A	V516I	47.619
YMR047C	NUP116	1312G>A	G438S	61.0256
YMR047C	NUP116	2710G>A	A904T	65.2482
YMR050C		28C>T	P10S	60
YMR051C		28C>T	P10S	60
YMR061W	RNA14	1303G>A	V435I	65.5556
YMR087W	PDL32	302C>T	P101L	73.6486
YMR090W		395G>A	G132D	75.7576
YMR093W	UTP15	821C>T	A274V	71.6763
YMR116C	ASC1	800C>T	P267L	69.697
YMR120C	ADE17	973G>A	D325N	80.7692
YMR120C	ADE17	920G>A	G307D	80.9816
YMR128W	ECM16	2908G>A	E970K	55.6604
YMR161W	HLJ1	308G>A	R103Q	51.0753
YMR170C	ALD2	64G>A	G22R	48.4663
YMR173W-A		872G>A	R291K	43.8849
YMR190C	SGS1	1552G>A	D518N	41.0405
YMR192W	GYL1	1270G>A	D424N	38.0531
YMR206W		82G>A	D28N	44.2857
YMR218C	TRS130	2053G>A	E685K	57.8431
YMR229C	RRP5	5054G>A	R1685K	56.5217
YMR229C	RRP5	4766G>A	G1589D	57.8231
YMR237W	BCH1	1814G>A	R605K	60.1266
YMR278W	PRM15	1373G>A	W458*	49.375
YMR278W	PRM15	7C>T	Q3*	60.241
YMR285C	NGL2	110C>A	S37*	52.9762
YMR288W	HSH155	1108G>A	V370M	47.3684
YMR298W	LIP1	361G>A	G121S	35.6725
YMR304W	UBP15	1557C>G	N519K	41.1429
YNL036W	NCE103	157C>T	L53F	40.9756
YNL054W	VAC7	386C>T	A129V	41.4474
YNL163C	RIA1	395G>A	G132E	45.7831
YNL192W	CHS1	3184G>A	G1062S	57
YNL210W	MER1	614C>T	A205V	50.4
YNL222W	SSU72	4C>T	P2S	47.0588
YNL224C	SQS1	1846A>T	T616S	52.1739
YNL228W		720G>A	M240I	42.6966
YNL271C	BNI1	2197G>A	E733K	67.2414
YNL271C	BNI1	2717C>T	P906L	68.5315
YNL286W	CUS2	454G>A	E152K	68.7943
YNL292W	PUS4	1078G>A	E360K	64.4737
YNL305C	BXI1	595G>A	V199M	47.2637
YNL312W	RFA2	145G>A	E49K	51.2195
YNR053C	NOG2	1300A>G	K434E	42.7419
YNR065C		629G>A	G210D	54.2857
YOL049W	GSH2	388G>A	D130N	40
YOL141W	PPM2	695C>T	P232L	55.4913
YOL152W	FRE7	350G>A	G117D	44.7853
YOL158C	ENB1	1130C>T	A377V	39.3162
YOR011W	AUS1	1753G>A	D585N	45.098
YOR019W		2110G>A	V704I	38.5965
YOR027W	STI1	1274G>A	R425K	45.4054
YOR034C	AKR2	13T>C	S5P	40.8163
YOR052C	TMC1	403G>A	A135T	46.2121
YOR059C	LPL1	1300T>A	C434S	39.0071
YOR070C	GYP1	892C>T	P298S	57.7465
YOR082C		188C>T	P63L	55.9701
YOR093C	CMR2	1007G>A	R336K	65.7895
YOR104W	PIN2	368G>A	S123N	69.9248
YOR108W	LEU9	101C>T	P34L	63.2812
YOR109W	INP53	2975C>T	S992L	63.1579
YOR116C	RPO31	3245G>A	R1082K	53.9823
YOR154W	SLP1	304G>A	G102S	38.8158
YOR160W	MTR10	2326G>A	E776K	38.4615
YOR177C	MPC54	91G>A	E31K	49.4737
YOR188W	MSB1	3227G>A	R1076K	40
YOR191W	ULS1	37G>A	D13N	38.5827
YOR231W	MKK1	1006G>A	G336R	58.3333
YOR264W	DSE3	538G>A	V180I	51.9231
YOR270C	VPH1	443G>A	G148D	47.0149
YOR285W	RDL1	251G>A	G84D	37.6543
YOR289W		589G>A	E197K	45.2555
YOR296W		406C>T	L136F	45.2055
YOR298W	MUM3	443A>G	Q148R	37.7551
YOR339C	UBC11	266G>A	S89N	35.9756
YOR355W	GDS1	1415G>A	S472N	44.9612
YOR367W	SCP1	512C>T	T171I	41.7808
YOR369C	RPS12	245C>T	P82L	43.4066
YOR370C	MRS6	1144G>A	G382S	42.6606
YPL013C	MRPS16	158G>A	R53K	63.5593
YPL021W	ECM23	397G>A	A133T	70.8738
YPL029W	SUV3	1723G>A	E575K	57.2864
YPL082C	MOT1	3328G>A	V1110I	54.4118
YPL084W	BRO1	625C>T	L209F	46.7213
YPL090C	RPS6A	121G>A	V41I	37.2881
YPL111W	CAR1	125G>A	G42D	48.9933
YPL156C	PRM4	353C>T	S118F	61.5385
YPL158C	AIM44	11G>A	R4K	51.9231
YPL161C	BEM4	724G>A	G242R	62.6866
YPL180W	TCO89	1633G>A	A545T	74.2138
YPL190C	NAB3	1324G>A	A442T	70.7006
YPL194W	DDC1	1399G>A	E467K	74.8503
YPL241C	CIN2	797C>T	A266V	63.8462
YPL242C	IQG1	4121G>A	G1374E	62.6667
YPL277C		814C>T	L272F	43.9791
YPR021C	AGC1	649C>T	L217F	65.9574
YPR030W	CSR2	1721G>A	S574N	65.7895
YPR033C	HTS1	8G>A	S3N	65.1163
YPR037C	ERV2	542G>A	S181N	63.871
YPR042C	PUF2	1759G>A	D587N	55.0847
YPR115W	RGC1	1376C>T	S459F	51.6129
YPR122W	AXL1	1498G>A	G500R	52.7778
YPR124W	CTR1	1085G>A	G362E	55.4745
YPR135W	CTF4	77C>T	T26I	37.037
YPR158C-D		2248C>T	L750F	45
YPR164W	MMS1	3166C>T	L1056F	46.7742
YPR174C		5G>A	G2E	44.5783
YPR179C	HDA3	902A>G	N301S	49.6124
YPR185W	ATG13	1561G>A	D521N	38.8489
YPR185W	ATG13	1496G>A	R499K	41.4634
YPR185W	ATG13	107C>T	S36F	43.6364
YPR186C	PZF1	128G>A	S43N	40.9722
YPR196W		941C>T	S314L	45.3947

## Sheet: Mutation in Ancestral-like
Non-synonymous mutation						Synonymous mutation					Mutation in intron				Mutation in intergenic region
Systematic name	Standard name	Mutation	Amino acid change	Freq.		Systematic name	Standard name	Mutation	Freq.		Position	Mutation	Freq.		Position	Mutation	Freq.
YAL002W	VPS8	3676G>A	D1226N	30.4878		YAL001C	TFC3	3018C>T	32.8358		chrXV	867390C>T	32.4201		chrI	16195..16196 delCAinsTG	10.7656
YAL003W	EFB1	49G>A	A17T	27.2109		YAL056W	GPB2	1716G>A	36.7816						chrI	223329 C>T	31.5068
YAL023C	PMT2	1837G>A	A613T	43.8776		YBL005W	PDR3	585G>A	27.0588						chrI	196333 G>A	34.8315
YAL029C	MYO4	2206G>A	A736T	34.1232		YBL007C	SLA1	1950C>T	28.4264						chrI	180963 G>A	37.3874
YAL053W	FLC2	1517G>A	R506K	37.0558		YBL007C	SLA1	573G>A	35.5422						chrI	139230 C>T	37.6471
YAR027W	UIP3	361G>A	G121R	39.2157		YBL034C	STU1	1164G>A	12.8713						chrI	48269 G>A	39.2857
YBL005W-A		136G>A	V46I	32.3529		YBL034C	STU1	123G>A	13.7725						chrII	307178 C>T	16.7702
YBL005W-B		136G>A	V46I	32.3529		YBL081W		564G>A	18.5714						chrII	381536 G>A	19.1489
YBL013W	FMT1	859C>T	R287C	28.2051		YBR041W	FAT1	99G>A	20.8955						chrII	121915 G>A	20.7143
YBL013W	FMT1	488G>A	R163K	30.5		YBR058C-A	TSC3	156C>T	20.8633						chrII	423149 G>A	27.4194
YBL017C	PEP1	4190C>T	A1397V	28.3721		YBR074W	PFF1	2913G>A	23.2						chrII	723663^723664 insAA	27.5591
YBL034C	STU1	1084C>T	P362S	15.7895		YBR123C	TFC1	780G>A	28.5714						chrII	274001 G>A	27.6596
YBL042C	FUI1	1249G>A	A417T	20.9677		YBR172C	SMY2	1176G>A	61.0577						chrII	410673 G>A	27.9412
YBL042C	FUI1	632G>A	R211H	22.2222		YBR205W	KTR3	636G>A	63.6364						chrII	537872 C>T	32.9949
YBL084C	CDC27	1591G>A	G531R	39.899		YBR270C	BIT2	855G>A	43.75						chrII	544839 C>T	34.3511
YBL088C	TEL1	2091G>T	W697C	45.1429		YBR289W	SNF5	1822C>T	30.9091						chrII	555131 G>A	35.0962
YBL097W	BRN1	1720G>A	E574K	36.6197		YCR011C	ADP1	2958G>A	37.2973						chrII	537531 C>T	36.2832
YBR002C	RER2	550G>A	A184T	29.0909		YCR032W	BPH1	6414G>A	41.5888						chrII	770896 G>A	37.037
YBR007C	DSF2	994C>T	P332S	26.257		YCR038C	BUD5	1087C>T	39.0625						chrII	237543 C>T	38.8158
YBR021W	FUR4	1820G>A	W607*	28.1915		YCR053W	THR4	876T>G	52.4017						chrII	49563 G>A	40.4444
YBR034C	HMT1	209G>A	G70D	13.2597		YCR092C	MSH3	1848G>A	48.7952						chrII	762611 G>A	40.4908
YBR041W	FAT1	211G>A	V71M	16.9014		YCR104W	PAU3	291T>C	56.9767						chrII	7892 G>A	43.5644
YBR041W	FAT1	575C>T	P192L	19.4737		YDL017W	CDC7	1215C>T	43.1579						chrII	40792 C>T	46.0526
YBR055C	PRP6	2238G>A	M746I	26.9006		YDL024C	DIA3	417G>A	25.3886						chrII	807886 G>A	55.5556
YBR058C	UBP14	1820C>T	A607V	21.978		YDL058W	USO1	5295G>A	29.1667						chrII	728779 C>T	56.4767
YBR070C	ALG14	668G>A	R223K	21.5909		YDL095W	PMT1	1629G>A	46.0396						chrIII	84173 C>T	30.1724
YBR083W	TEC1	1427C>T	T476M	27.957		YDL117W	CYK3	396G>A	29.6296						chrIII	90971 C>T	41.0256
YBR084W	MIS1	3G>A	M1?	26.1905		YDL133W	SRF1	1233C>T	36.3636						chrIII	177444 C>T	42.7711
YBR085W	AAC3	461G>A	G154D	26.4151		YDL154W	MSH5	1641C>T	58.6022						chrIII	5477 T>C	52.439
YBR090C		97G>A	V33I	25.3247		YDL155W	CLB3	1242G>A	61.3043						chrIV	1410273 G>A	17.4359
YBR090C		141G>A	W47*	27.5168		YDL176W		930C>T	62.7907						chrIV	1461877 C>T	24.8062
YBR098W	MMS4	304G>A	D102N	26.8293		YDL179W	PCL9	526C>T	50						chrIV	1461941 G>A	25.9843
YBR105C	VID24	31G>A	A11T	24.1379		YDL180W		351G>A	58.6592						chrIV	1465825 C>T	27.1028
YBR112C	CYC8	1999C>T	P667S	22.4359		YDL183C		387G>A	43.2099						chrIV	1234012 G>A	27.8689
YBR112C	CYC8	352G>A	A118T	23.6453		YDL194W	SNF3	975G>A	39.5349						chrIV	341425 C>T	28.3721
YBR115C	LYS2	3182C>T	T1061I	22.0859		YDL198C	GGC1	828G>A	40.6417						chrIV	1202674 G>A	29.2683
YBR137W		49G>A	V17I	35.2601		YDL207W	GLE1	561G>A	27.027						chrIV	1239205 G>A	29.7101
YBR161W	CSH1	227C>T	P76L	45.1613		YDL240W	LRG1	2007G>A	47.3485						chrIV	1447215 C>T	30.1435
YBR232C		218C>T	S73L	47.8261		YDR023W	SES1	1374G>A	41.573						chrIV	1462087 C>T	31.3953
YBR233W	PBP2	88G>A	E30K	47.8261		YDR081C	PDC2	840G>A	74.1117						chrIV	1166174 G>A	33.5135
YBR238C		1631G>A	G544E	42.7027		YDR089W	VTC5	630G>A	81.2834						chrIV	411701 C>T	33.5135
YBR248C	HIS7	1184G>A	G395D	44.2529		YDR163W	CWC15	54C>T	36.7647						chrIV	221160 G>A	36.1111
YBR255W	MTC4	1331G>A	G444E	47.6923		YDR182W	CDC1	1275C>T	47.8873						chrIV	316659 C>T	36.7347
YBR286W	APE3	55G>A	G19S	27.1084		YDR211W	GCD6	915C>T	47.5248						chrIV	371102 C>T	36.7742
YBR289W	SNF5	1318G>A	E440K	26.9767		YDR226W	ADK1	297G>A	31.3043						chrIV	229053 G>A	37.3494
YBR295W	PCA1	46G>A	E16K	39.5833		YDR247W	VHS1	894C>T	50.8287						chrIV	83595 C>T	37.5527
YBR299W	MAL32	266G>A	C89Y	60.4167		YDR291W	HRQ1	57G>A	50						chrIV	70499 A>T	38.4259
YCL014W	BUD3	394G>A	V132I	42.9293		YDR294C	DPL1	171G>A	39.2405						chrIV	98372 G>A	39.6104
YCL028W	RNQ1	728G>A	G243D	59.7315		YDR325W	YCG1	2109G>A	46.7005						chrIV	1075834 G>A	40.625
YCR034W	ELO2	161G>A	S54N	36.9231		YDR375C	BCS1	570G>A	21.8391						chrIV	911971 C>T	40.7895
YCR038C	BUD5	34G>A	V12I	26.5116		YDR384C	ATO3	795C>T	26.7045						chrIV	889309 G>A	41.2037
YCR076C	FUB1	737G>A	G246E	42.7083		YDR395W	SXM1	799C>T	24.0964						chrIV	359086 C>T	41.6667
YCR081W	SRB8	230C>T	T77I	51.3228		YDR435C	PPM1	210C>T	11.3636						chrIV	368384 G>A	42.7632
YCR091W	KIN82	976A>G	K326E	56.9444		YDR481C	PHO8	1221G>A	24.3094						chrIV	268769 C>T	43.3824
YCR093W	CDC39	3530C>T	S1177F	52.6316		YDR502C	SAM2	441C>T	25.8242						chrIV	76880 C>T	43.6842
YCR098C	GIT1	1091C>T	P364L	54.717		YEL022W	GEA2	2097C>T	74.4681						chrIV	437088 C>T	51.8072
YCR106W	RDS1	536G>A	S179N	55.1282		YEL043W		93C>T	69.7143						chrIV	1493272 C>T	51.8692
YDL008W	APC11	187C>T	P63S	44.1989		YER052C	HOM3	984G>A	65.0273						chrIV	503405 G>A	52.2013
YDL022C-A		85G>A	G29S	24.2424		YER151C	UBP3	2271C>T	46.7337						chrIV	507216 G>A	53.7688
YDL052C	SLC1	324A>T	K108N	42.515		YER155C	BEM2	4246C>T	39.1608						chrIV	375406 C>T	53.8071
YDL063C	SYO1	1439G>A	G480E	30.102		YER166W	DNF1	4146C>T	45.6853						chrIV	1022960 C>T	58.794
YDL073W	AHK1	1736A>G	H579R	42.3077		YER186C		27G>A	52.2556						chrIV	1519478 G>A	58.9744
YDL105W	NSE4	727C>T	P243S	29.1209		YER187W		27G>A	56.087						chrIV	1523127 C>T	61.0442
YDL108W	KIN28	241C>T	L81F	40		YFL024C	EPL1	1752C>T	58.9189						chrIV	519671 C>T	61.4286
YDL116W	NUP84	1607G>A	R536K	33.1551		YFL029C	CAK1	1011G>A	46.5839						chrIV	560747 C>T	61.9403
YDL127W	PCL2	923C>T	S308L	30.8571		YFL036W	RPO41	1758G>A	39.267						chrIV	1520886 C>T	62.6506
YDL144C		701C>T	P234L	47.1503		YFL041W-A		42G>A	50.2703						chrIV	545666 C>T	63.4409
YDL150W	RPC53	953G>A	R318K	48.538		YFR007W	YFH7	807C>T	54.5455						chrIV	547852 C>T	66.6667
YDL154W	MSH5	3G>A	M1?	56.4767		YFR009W	GCN20	1128G>A	53.6458						chrIV	158984 G>A	73.7179
YDL160C	DHH1	308C>T	P103L	55.4286		YGL006W	PMC1	1689G>A	35.7616						chrIV	678137 C>T	79.1667
YDL164C	CDC9	1378G>A	D460N	57.8035		YGL073W	HSF1	1506C>T	33.3333						chrIX	338214 C>T	30.1508
YDL190C	UFD2	2401G>A	D801N	46.4865		YGL124C	MON1	1473C>T	23.5						chrIX	380677 C>T	37.931
YDL213C	NOP6	163G>A	V55M	42.7861		YGL131C	SNT2	2379C>T	27.5						chrIX	321165 C>T	39.0863
YDL227C	HO	1745G>A	G582D	56.5217		YGL140C		1962G>A	24.3094						chrIX	411957 C>T	45.4545
YDL245C	HXT15	701C>T	P234L	21.7742		YGL140C		1926G>A	26.455						chrIX	396838 C>T	46.9828
YDL245C	HXT15	1265G>A	G422D	25.5034		YGL180W	ATG1	1290G>A	52.6627						chrIX	113419 C>T	47.3054
YDR001C	NTH1	655G>A	G219R	41.4634		YGL194C	HOS2	57G>A	55.2083						chrIX	77602 C>T	49.4505
YDR027C	VPS54	854C>T	A285V	53.1073		YGL207W	SPT16	300G>A	22.1649						chrIX	395409 C>T	50
YDR046C	BAP3	850G>A	G284R	70		YGL253W	HXK2	1290G>A	40.3509						chrIX	169739 C>T	50.289
YDR080W	VPS41	2320C>A	P774T	72.3577		YGR032W	GSC2	1026G>A	42.7778						chrIX	33499 G>A	55.7692
YDR081C	PDC2	2038G>A	D680N	66.4596		YGR051C		222G>A	69.281						chrIX	30192 C>T	61.7347
YDR081C	PDC2	2315C>T	T772I	69.3182		YGR059W	SPR3	960C>T	47.7528						chrmt	56230 T>C	73.6842
YDR081C	PDC2	526G>A	A176T	69.3878		YGR094W	VAS1	268C>T	58.6957						chrmt	29305..29307 delTGGinsAT	100
YDR085C	AFR1	8G>A	G3D	81.4607		YGR099W	TEL2	969G>A	59.6685						chrmt	29309 G>A	100
YDR093W	DNF2	3460G>A	A1154T	72.1053		YGR231C	PHB2	753C>T	36.1963						chrmt	29312 T>A	100
YDR110W	FOB1	1191G>A	M397I	82.0225		YGR231C	PHB2	780G>A	36.9697						chrmt	29316..29317 delACinsTA	100
YDR111C	ALT2	1130C>T	P377L	74.6114		YGR238C	KEL2	111G>A	37.6963						chrV	373270 C>T	33.5404
YDR127W	ARO1	3307G>A	V1103I	57.5758		YGR257C	MTM1	792C>T	38.3562						chrV	386390 C>T	36.3128
YDR127W	ARO1	3229G>A	A1077T	59.0426		YGR279C	SCW4	447C>T	37.5						chrV	527062 C>T	37.8205
YDR130C	FIN1	436C>T	L146F	53.8462		YHL001W	RPL14B	279G>A	44.1176						chrV	287293 G>A	54.5455
YDR132C	MRX16	1130C>T	T377I	47.2826		YHL024W	RIM4	1566G>A	60						chrV	223108 C>T	58.4507
YDR135C	YCF1	3641G>A	S1214N	57.5758		YHL032C	GUT1	2028G>A	68						chrV	258356 G>A	60.6452
YDR166C	SEC5	784G>A	G262S	45.8333		YHR023W	MYO1	4686G>A	54.1872						chrV	265914 C>T	62.7273
YDR176W	NGG1	416C>T	P139L	58.209		YHR028C	DAP2	1026C>T	50.5208						chrV	115990 C>T	67.9487
YDR181C	SAS4	1243C>T	P415S	55.4913		YHR069C	RRP4	30G>A	40.678						chrV	150158 C>T	68.0982
YDR198C	RKM2	190C>T	L64F	44.0994		YHR076W	PTC7	55+47G>A	38.1818						chrV	123063 G>A	77.5
YDR214W	AHA1	433G>A	D145N	36.1111		YHR102W	KIC1	1719G>A	11						chrV	84759 C>T	87.5622
YDR249C		377G>A	G126D	45		YHR111W	UBA4	1026A>G	17.4359						chrVI	210680 C>T	39.4558
YDR259C	YAP6	187G>A	V63I	47.1795		YHR118C	ORC6	234C>T	11.7647						chrVI	257571 G>A	39.9083
YDR261C	EXG2	415C>T	P139S	59.7633		YHR158C	KEL1	1971G>A	17.2775						chrVI	191568 C>T	40.566
YDR261W-B		3007G>A	E1003K	38.8235		YHR183W	GND1	306C>T	30.0971						chrVI	255969 G>A	41.5385
YDR263C	DIN7	970G>A	G324R	56.5217		YHR214C-B		81C>T	57.2816						chrVI	12919 C>T	46.7033
YDR264C	AKR1	1853C>T	P618L	42.5641		YHR214C-C		81C>T	57.2816						chrVI	19499 G>A	47.4359
YDR266C	HEL2	1346G>A	R449K	49.4792		YIL035C	CKA1	1071G>A	35.4286						chrVI	262208 C>T	48.6486
YDR279W	RNH202	682C>T	P228S	48.0198		YIL038C	NOT3	2190G>A	35.0515						chrVI	169201 C>T	66.3507
YDR286C	MGP12	95G>A	G32E	50.5747		YIL047C	SYG1	372G>A	60.2339						chrVII	323519 G>A	13.8889
YDR289C	RTT103	847G>A	D283N	57.3333		YIL047C	SYG1	894G>A	64.2157						chrVII	376065 G>A	32.1637
YDR293C	SSD1	1264G>A	E422K	51.8135		YIL066W-A		6C>T	62.7119						chrVII	368307 G>A	37.0787
YDR293C	SSD1	2278C>T	L760F	52.809		YIL143C	SSL2	30G>A	56.7708						chrVII	952411 C>T	37.7358
YDR299W	BFR2	527G>A	G176D	45.3125		YIL149C	MLP2	2724G>A	54.2105						chrVII	996469..996470 delAGinsGA	39.5349
YDR303C	RSC3	2650C>T	R884C	41.0853		YIL151C	ESL1	3094C>T	60.1307						chrVII	1000293 G>A	40.5714
YDR317W	HIM1	469G>A	E157K	36.9048		YIL155C	GUT2	759C>T	65.2381						chrVII	1050593 G>A	40.8602
YDR320C	SWA2	67G>A	E23K	31.3609		YIL156W-A		225C>T	55.7143						chrVII	987441 G>A	42.3841
YDR341C		313G>A	A105T	34.9727		YIL157C	COA1	27G>A	55.7143						chrVII	1072407 G>A	43.6893
YDR368W	YPR1	887G>A	G296D	31.25		YIR010W	DSN1	1545G>A	40.7609						chrVII	959330 G>A	44.7368
YDR395W	SXM1	2674G>A	E892K	17.284		YIR012W	SQT1	879G>A	51.5306						chrVII	990991 C>T	45.3704
YDR444W		1702C>T	P568S	10.3825		YIR031C	DAL7	927G>A	43.9331						chrVII	190630 G>A	45.9302
YDR457W	TOM1	6217G>A	E2073K	16.763		YIR035C	NRE1	330C>T	41.0256						chrVII	191101 delG	47.449
YDR464W	SPP41	2668G>A	A890T	11.1111		YIR039C	YPS6	1314G>A	40.8511						chrVII	857146 G>A	48.2558
YDR507C	GIN4	64G>A	G22S	28.4211		YJL002C	OST1	111G>A	28.2609						chrVII	656865 G>A	48.7603
YDR531W	CAB1	361C>T	P121S	59.8394		YJL013C	MAD3	9G>A	39.4231						chrVII	145503 G>A	50
YDR532C	KRE28	74G>A	S25N	71.2195		YJL019W	MPS3	1377G>A	36.9369						chrVII	506013 G>A	50
YEL034C-A		62C>T	T21I	84.3137		YJL058C	BIT61	933C>T	57.9545						chrVII	809777 C>T	51.0345
YEL036C	ANP1	566G>A	G189E	82.4121		YJL068C		483G>A	59.5092						chrVII	810072 C>T	51.8293
YEL037C	RAD23	713G>A	G238D	80.8511		YJL078C	PRY3	1410C>T	62.8205						chrVII	1016876 C>T	52.8205
YEL039C	CYC7	151G>A	G51S	83.9286		YJL098W	SAP185	1236C>T	52.0231						chrVII	1066808 C>T	54.0426
YEL057C	SDD1	148C>T	H50Y	63.4783		YJL103C	GSM1	1581C>T	45.7364						chrVII	1022624 G>A	54.7368
YEL062W	NPR2	1175G>A	R392K	61.6216		YJL107C		969G>A	49.1979						chrVII	594883 C>T	62.1359
YEL062W	NPR2	1844G>A	S615N	63.5762		YJL109C	UTP10	4614G>A	48.4211						chrVII	7945 G>A	62.2642
YER005W	YND1	1238C>T	P413L	69.7674		YJL126W	NIT2	669G>A	43.8503						chrVIII	392344 G>A	23.9316
YER011W	TIR1	712G>A	A238T	58.427		YJL127C	SPT10	286C>T	48.6034						chrVIII	422937 G>A	25
YER056C	FCY2	279G>A	M93I	50.9202		YJR031C	GEA1	2973C>T	52.0619						chrVIII	466874 C>T	32.0312
YER078C	ICP55	475G>A	V159I	40.4651		YJR054W	KCH1	1266C>T	56.6038						chrVIII	512194 G>A	36.478
YER083C	GET2	475G>A	V159I	46.3158		YJR129C	EFM3	570G>A	50.2924						chrVIII	5812 C>T	36.6667
YER090W	TRP2	946G>A	G316S	37.2549		YJR149W		336G>A	53.3613						chrVIII	220043 G>A	50.7317
YER091C	MET6	149A>C	Q50P	34.9693		YKL017C	HCS1	564C>T	31.6384						chrVIII	146247 G>A	58.5106
YER101C	AST2	739C>T	P247S	31.016		YKL054C	DEF1	831G>A	47.9769						chrVIII	217963 G>A	61.7978
YER105C	NUP157	3937C>T	L1313F	35.7542		YKL079W	SMY1	693G>A	50.4545						chrVIII	66008 G>A	62.8866
YER106W	MAM1	686G>A	S229N	34.0426		YKL088W	CAB3	1464A>G	52.4324						chrVIII	39824 G>A	63.7681
YER119C	AVT6	484G>A	V162I	39.3939		YKL101W	HSL1	4086G>A	46.2366						chrX	741600 G>A	20.1299
YER132C	PMD1	634G>A	G212R	40.2367		YKL161C	KDX1	243G>A	26.738						chrX	742250 C>T	20.7692
YER134C		1A>T	M1?	39.1753		YKL184W	SPE1	1386C>T	38.6935						chrX	581636 C>T	31.5534
YER139C	RTR1	4G>A	A2T	44.8276		YKL191W	DPH2	603C>T	47.7612						chrX	223545 C>T	36.0294
YER155C	BEM2	2165C>T	T722I	33.9535		YKL196C	YKT6	57G>A	60.8696						chrX	649392 C>T	38.2022
YER161C	SPT2	560G>A	S187N	48.3333		YKL203C	TOR2	2739C>T	58.6207						chrX	96012 G>A	41.6185
YER164W	CHD1	3815G>A	S1272N	47.2222		YKL223W		132C>T	59.5041						chrX	69112 G>A	41.7778
YFL033C	RIM15	1865C>T	S622F	31.9372		YKR039W	GAP1	1530C>T	32.6241						chrX	22893 G>A	43.9815
YFL034W	MIL1	2684G>A	R895K	39.0698		YKR050W	TRK2	352C>T	39.7129						chrX	709735 C>T	44.385
YFL045C	SEC53	571C>T	P191S	49.0196		YKR052C	MRS4	810G>A	47.9592						chrX	740936 C>T	46.7532
YFL046W	FMP32	609G>A	M203I	40		YKR065C	PAM17	99C>T	54.1463						chrX	434782 G>A	46.8293
YFL049W	SWP82	958G>A	V320I	51.1848		YKR069W	MET1	513G>A	43.9394						chrX	721752 G>A	48.9083
YFL052W	ZNF1	892C>T	L298F	40.8072		YKR087C	OMA1	399G>A	44.6154						chrX	220873 C>T	49.537
YFR013W	IOC3	922G>A	E308K	61.2745		YKR095W	MLP1	1362G>A	56.701						chrX	195515 G>A	50.5376
YFR019W	FAB1	6034G>A	E2012K	36.4583		YLL021W	SPA2	4071G>T	51.8135						chrX	514042 G>A	55.6075
YFR019W	FAB1	583G>A	V195M	41.7085		YLL038C	ENT4	687G>A	37.8947						chrX	486198 C>T	60.1093
YFR019W	FAB1	3376G>A	E1126K	48.1982		YLL040C	VPS13	5073G>A	41.2621						chrXI	500086 G>A	17.4825
YFR038W	IRC5	1966G>A	E656K	29.1667		YLR013W	GAT3	12G>A	42.4581						chrXI	182611 C>T	19.4444
YFR040W	SAP155	101C>T	P34L	28.0193		YLR024C	UBR2	1464G>A	54.2254						chrXI	450307 G>A	21.1268
YFR051C	RET2	904G>A	E302K	42.4107		YLR045C	STU2	1839G>A	59.2417						chrXI	483332 G>A	24.0642
YGL062W	PYC1	1181G>A	G394D	25.5952		YLR063W	BMT6	991C>T	55.2632						chrXI	457220 C>T	25.6684
YGL062W	PYC1	2195G>A	G732D	28.4153		YLR095C	IOC2	1407C>T	63.4409						chrXI	149129 G>A	28.3237
YGL100W	SEH1	1037C>T	T346I	10.1266		YLR104W	LCL2	342G>A	60						chrXI	458766 C>T	28.6713
YGL119W	COQ8	1355G>A	G452E	18.5897		YLR138W	NHA1	123G>A	75.3623						chrXI	200188 C>T	28.9941
YGL120C	PRP43	1241C>T	S414F	26.1905		YLR173W		297G>A	64.1414						chrXI	164569 C>T	33.3333
YGL167C	PMR1	1051G>A	A351T	42.8571		YLR206W	ENT2	1632G>A	55.9006						chrXI	219935 G>A	42.7885
YGL178W	MPT5	1058C>T	S353L	45.5621		YLR212C	TUB4	255G>A	53.617						chrXI	84238 G>A	45.5882
YGL195W	GCN1	3922G>A	V1308M	42.4419		YLR225C		990G>A	48.1707						chrXI	665673 G>A	48.2993
YGL199C		463C>T	L155F	49.3506		YLR240W	VPS34	702C>T	45.7143						chrXI	12979 G>A	49.4253
YGL207W	SPT16	1966G>A	E656K	28.9157		YLR254C	NDL1	474C>T	44.7761						chrXI	663917 G>A	53.7445
YGL227W	VID30	2597C>T	S866F	29.8507		YLR313C	SPH1	1422G>A	56.5						chrXI	226479 G>A	53.9683
YGL236C	MTO1	921G>T	Q307H	35.2657		YLR324W	PEX30	735G>A	53.2609						chrXI	46840 C>T	54.2751
YGL238W	CSE1	439G>A	A147T	37.6344		YLR356W	ATG33	123C>T	43.5294						chrXI	38947 G>A	61.5385
YGL250W	RMR1	332G>A	G111D	38.7931		YLR383W	SMC6	1518C>T	50.2825						chrXI	581037 C>T	68.4524
YGL253W	HXK2	1439C>T	S480F	39.2473		YLR389C	STE23	2667G>A	63.5802						chrXII	11285 delC	15.3846
YGR006W	PRP18	20G>A	S7N	49.7041		YLR396C	VPS33	1830C>T	59.8726						chrXII	14561^14562 insT	29.3478
YGR014W	MSB2	1595C>T	T532I	44.8649		YLR399C	BDF1	1734C>T	54.2105						chrXII	168291 C>T	37.3333
YGR014W	MSB2	626C>T	A209V	54.2714		YLR419W		3501G>A	66.1654						chrXII	603455 G>A	37.4384
YGR077C	PEX8	568G>A	A190T	55.3398		YLR423C	ATG17	1128G>A	61.9048						chrXII	764439 G>A	38.5093
YGR097W	ASK10	3365G>A	S1122N	60.7595		YLR446W		1167C>T	49.4898						chrXII	157860 G>A	38.9222
YGR101W	PCP1	983G>A	S328N	61.7486		YML017W	PSP2	906G>A	37.037						chrXII	130841 G>A	40
YGR109W-B		2431G>A	A811T	43.662		YML072C	TCB3	4224T>C	58.3333						chrXII	818262 C>T	42.1053
YGR153W		437G>A	S146N	43.5294		YML082W		1611C>T	47.7528						chrXII	1062693 G>A	43.2432
YGR184C	UBR1	3986G>A	C1329Y	52.0408		YML085C	TUB1	477C>T	47.5248						chrXII	1061802 C>T	43.6842
YGR186W	TFG1	692G>A	S231N	36.5169		YML087C	AIM33	279G>A	40.7609						chrXII	707149 C>T	45.1777
YGR186W	TFG1	2173G>A	V725I	50		YML097C	VPS9	171G>A	33.1606						chrXII	20869 G>A	47.3054
YGR217W	CCH1	5020G>A	A1674T	44.3243		YML110C	COQ5	210C>T	56.4103						chrXII	840980 C>T	47.4747
YGR224W	AZR1	341C>T	P114L	41.7582		YML114C	TAF8	1344G>A	46.2312						chrXII	707210 C>T	48.6911
YGR227W	DIE2	1268C>T	T423I	40.5063		YML123C	PHO84	477C>T	43.254						chrXII	659944 C>T	49.4505
YGR247W	CPD1	447_448delTCinsGT	H150Y	40.9091		YMR027W		36G>A	34.6591						chrXII	809202 G>A	51.8135
YGR251W	NOP19	472G>A	V158I	43.4783		YMR070W	MOT3	1464C>T	53.2895						chrXII	722763 G>A	52.1505
YGR271W	SLH1	1885G>A	A629T	39.8058		YMR070W	MOT3	201G>A	53.5714						chrXII	346097 G>A	58.8889
YGR281W	YOR1	3243G>A	M1081I	46.1538		YMR085W		1077G>A	53.9216						chrXII	390509 G>A	59.8837
YGR289C	MAL11	103G>A	V35I	44.5		YMR129W	POM152	1512C>T	45						chrXII	828348 G>A	61.9048
YGR290W		230C>T	T77I	44.5		YMR133W	REC114	510C>T	49.1525						chrXII	823388 G>A	62.7451
YHL004W	MRP4	190G>A	V64I	49.7487		YMR145C	NDE1	615G>A	41.3613						chrXII	992860 C>T	66.2857
YHL007C	STE20	2456C>T	P819L	41.3613		YMR167W	MLH1	102G>A	46.1538						chrXII	493409 C>T	76
YHL008C		1535C>T	P512L	45.8763		YMR173W	DDR48	1080G>A	42.5806						chrXII	515207 G>A	77.095
YHL010C	ETP1	1205G>A	G402D	46.4115		YMR216C	SKY1	273G>A	25.5814						chrXII	418423 C>T	81.7352
YHL024W	RIM4	263G>A	R88K	54.0909		YMR240C	CUS1	759G>A	26.2295						chrXII	440294 C>T	89.6552
YHL033C	RPL8A	298G>A	E100K	42.6357		YMR247C	RKR1	529C>T	25.1572						chrXIII	774470 G>A	20.625
YHL045W		59G>A	G20D	55.5024		YMR251W	GTO3	633G>A	24.7126						chrXIII	290557 C>T	21.3415
YHL048W	COS8	1018T>G	F340V	44.0529		YMR259C	TRM732	1425C>T	27.4112						chrXIII	259712 G>A	22.2826
YHR018C	ARG4	598C>T	P200S	54.4554		YMR263W	SAP30	324G>A	25.4545						chrXIII	731648 A>C	28.2209
YHR023W	MYO1	4871C>T	S1624F	48.4694		YMR279C	ATR2	594G>A	38.1188						chrXIII	306675 C>T	32.6531
YHR052W	CIC1	818C>A	A273E	57.7465		YMR280C	CAT8	2298T>C	47.929						chrXIII	747912 C>T	36.2963
YHR056C	RSC30	1044G>A	M348I	57.931		YNL041C	COG6	1680C>T	41.6667						chrXIII	195968 G>A	39.0244
YHR074W	QNS1	1366G>A	V456I	28.5714		YNL049C	SFB2	1989G>A	54.5918						chrXIII	896719 C>T	41.4847
YHR074W	QNS1	1142C>T	T381I	29.6296		YNL092W		897C>T	50.5319						chrXIII	661831 C>T	42.7861
YHR077C	NMD2	1946G>A	R649K	28.9773		YNL137C	NAM9	247C>T	46.4286						chrXIII	592872 G>A	44.3787
YHR079C	IRE1	968G>A	G323D	28.877		YNL209W	SSB2	327C>T	36.2319						chrXIII	906630 C>T	44.5833
YHR081W	LRP1	509G>A	S170N	21.0227		YNL227C	JJJ1	1068C>T	33.7278						chrXIII	573349 G>A	49.0909
YHR096C	HXT5	1217G>A	G406D	12.7168		YNL270C	ALP1	939C>T	44.2105						chrXIII	480717 C>T	51.3661
YHR103W	SBE22	1918G>A	D640N	12.2995		YNL294C	RIM21	1401G>A	46.1538						chrXIII	436470 G>A	55.9006
YHR120W	MSH1	1207C>T	L403F	18.6047		YNL298W	CLA4	1377G>A	41.1458						chrXIII	390976 C>T	57.6471
YHR122W	CIA2	94G>A	G32R	14.2105		YNL322C	KRE1	558G>A	28.5024						chrXIII	158688 C>T	63.4146
YHR142W	CHS7	430G>A	A144T	19.3182		YNL322C	KRE1	867G>A	32.1951						chrXIII	140269 C>T	65.9091
YHR144C	DCD1	706G>A	E236K	19.2308		YNL328C	MDJ2	93G>A	47.0085						chrXIII	146247 G>A	73.1707
YHR149C	SKG6	244G>A	V82I	18.3673		YNR013C	PHO91	171G>A	34.0541						chrXIV	565233 C>T	21.1538
YHR152W	SPO12	160G>A	E54K	16.7665		YNR068C		159G>A	44.2478						chrXIV	574503 G>A	26.5823
YHR176W	FMO1	859G>A	V287I	30.1435		YOL018C	TLG2	462G>A	69.7183						chrXIV	587979 G>A	28.7425
YHR178W	STB5	941C>T	P314L	25.3731		YOL080C	REX4	531G>A	66.6667						chrXIV	560487 C>T	29.7297
YHR178W	STB5	586C>T	P196S	26.6667		YOL131W		132G>A	64.5714						chrXIV	547065 C>T	31
YHR182C-A		148G>A	V50I	30.0971		YOL144W	NOP8	723G>A	66.092						chrXIV	68631 T>C	38.191
YHR205W	SCH9	656G>A	G219D	42.2727		YOL156W	HXT11	1549C>T	62.5						chrXIV	63502 C>T	38.2199
YIL002C	INP51	2343G>A	M781I	33.8462		YOL161C	PAU20	57C>T	58.4112						chrXIV	110853 C>T	38.9163
YIL002C	INP51	1493C>T	S498F	38.5417		YOR001W	RRP6	741C>T	59.9156						chrXIV	104590 C>T	40.2516
YIL036W	CST6	1175G>A	R392K	41.1429		YOR023C	AHC1	753C>T	54.5455						chrXIV	326539 C>T	40.6593
YIL056W	VHR1	1918C>T	L640F	64.0625		YOR077W	RTS2	153G>A	48.0198						chrXIV	634202 G>A	43.1472
YIL067C		390G>A	M130I	62.7119		YOR079C	ATX2	489C>T	41.3793						chrXIV	781651 C>T	43.75
YIL068C	SEC6	940G>A	E314K	62.1622		YOR136W	IDH2	84C>G	99.2857						chrXIV	727910 G>A	45.0867
YIL075C	RPN2	2375G>A	S792N	56.4706		YOR147W	MDM32	243G>A	38						chrXIV	743925 G>A	45.4545
YIL082W-A		4169C>T	A1390V	11.4094		YOR175C	ALE1	198G>A	41.1458						chrXIV	89489 C>G	46.0733
YIL088C	AVT7	1369G>A	D457N	58.4158		YOR287C	RRP36	501C>T	26.5896						chrXIV	605816 C>T	46.4602
YIL092W		899C>T	P300L	54.1935		YOR321W	PMT3	66G>A	43.3673						chrXIV	14584 G>A	50
YIL104C	SHQ1	1343G>A	R448K	53.5519		YOR329C	SCD5	1440G>A	60						chrXIV	365906 C>T	50
YIL112W	HOS4	2105G>A	R702K	46.6292		YOR342C		924C>T	51.2953						chrXIV	441344^441345 insAA	52.2124
YIL121W	QDR2	1346C>T	S449L	54.5		YOR360C	PDE2	447C>T	59.8958						chrXV	461379 G>A	34.2541
YIL126W	STH1	1753C>T	L585F	59.7122		YOR373W	NUD1	306G>A	54.7619						chrXV	870191 G>A	35.3211
YIL134C-A		29C>T	T10I	58.2888		YOR380W	RDR1	394C>T	59.1716						chrXV	797293 G>A	43.5233
YIL140W	AXL2	2303C>T	S768F	44.382		YPL005W	AEP3	1668C>T	60.452						chrXV	520656 C>T	44.3182
YIL154C	IMP2'	361G>A	E121K	57.6577		YPL022W	RAD1	2424G>A	46.3918						chrXV	608536 G>A	52.0325
YIL158W	AIM20	221A>G	N74S	51.3274		YPL066W	RGL1	105G>A	46.1905						chrXV	438775 C>T	54.7264
YIL166C	SOA1	769G>A	A257T	54.0284		YPL117C	IDI1	579C>T	39.3333						chrXV	960226 G>A	56.8862
YIR040C		11C>T	T4I	42.1277		YPL120W	VPS30	1359G>A	48.1081						chrXV	1044435 G>A	61.5385
YIR042C		307A>G	T103A	41.4449		YPL125W	KAP120	2508G>A	53.7975						chrXV	83614 G>A	65.7658
YJL013C	MAD3	478G>A	E160K	37.766		YPL126W	NAN1	2022C>T	50						chrXV	9319 A>T	65.8986
YJL020C	BBC1	2411C>T	P804L	35.5828		YPL150W		1800T>A	36.4078						chrXV	67132 G>A	67.1233
YJL039C	NUP192	3134G>A	G1045E	52.1739		YPL222W	FMP40	31C>T	28.8136						chrXV	12722 G>A	69.2308
YJL042W	MHP1	1442C>T	S481F	55.0898		YPL268W	PLC1	135C>T	32.6087						chrXV	5369 A>T	69.697
YJL056C	ZAP1	790C>T	H264Y	58.8235		YPL269W	KAR9	144G>A	33.5165						chrXV	79621 G>A	71.2264
YJL078C	PRY3	1694C>T	T565I	63.2768		YPR042C	PUF2	1830G>A	54.6961						chrXV	162320 C>T	73.3696
YJL078C	PRY3	667C>T	L223F	74.7191		YPR159W	KRE6	1158C>T	39.267						chrXVI	192677 G>A	28
YJL092W	SRS2	3283G>A	D1095N	60.4278		YPR193C	HPA2	120C>T	50.3571						chrXVI	136725 G>A	32.1839
YJL098W	SAP185	2453G>A	C818Y	50.8621		YPR196W		1101G>A	47.4886						chrXVI	42932 G>A	33.0097
YJL102W	MEF2	833C>G	S278C	47.0588											chrXVI	35097 G>A	34.2246
YJL113W		1253C>T	A418V	62.5											chrXVI	102926 G>A	34.7368
YJL129C	TRK1	2467G>A	A823T	42.1348											chrXVI	214641 C>T	34.9206
YJL161W	FMP33	79C>T	P27S	57.8199											chrXVI	459696 G>A	35.1648
YJL172W	CPS1	554C>T	P185L	57.2973											chrXVI	225950 G>A	36.4583
YJL181W	RBH1	428G>A	G143E	45.2381											chrXVI	264899 C>T	36.8984
YJL192C	SOP4	418C>T	P140S	36.036											chrXVI	67110 G>A	38.3178
YJL206C		779G>A	R260K	40.0862											chrXVI	870577 G>A	38.7755
YJL207C	LAA1	3232C>T	L1078F	37.0968											chrXVI	339068 C>T	39.6648
YJL214W	HXT8	892C>T	L298F	37.4408											chrXVI	183257 G>A	43.7838
YJR016C	ILV3	667G>A	G223S	46.798											chrXVI	814235 G>A	49.3671
YJR031C	GEA1	626G>A	R209K	53.7313											chrXVI	596616 G>A	51.1494
YJR036C	HUL4	2360G>A	R787K	52.6012											chrXVI	881416 C>T	51.8293
YJR040W	GEF1	1864G>A	G622S	59.2965											chrXVI	812704 G>A	52.7473
YJR042W	NUP85	577G>A	D193N	56.7416											chrXVI	404646 G>A	53.9877
YJR046W	TAH11	1463G>A	R488H	59.901											chrXVI	591490 C>T	58.4906
YJR066W	TOR1	1616G>A	R539K	51.25											chrXVI	19082 G>A	59.0551
YJR092W	BUD4	1160C>T	S387F	33.4884											chrXVI	369553 C>T	60.9649
YJR126C	VPS70	2336G>A	G779D	41.7778											chrXVI	641909 G>A	61.0687
YJR132W	NMD5	1160C>T	P387L	45.2261											chrXVI	704119 G>A	63.981
YJR140C	HIR3	3157G>A	A1053T	55.0459											chrXVI	753187 G>A	66.4286
YJR148W	BAT2	533G>A	G178E	42.1739											chrXVI	777339 G>A	74.5455
YKL010C	UFD4	3032G>A	S1011N	30.8081											chrXVI	739846 G>A	75.6345
YKL021C	MAK11	829G>A	G277R	53.8043
YKL024C	URA6	335C>G	A112G	49.5098
YKL028W	TFA1	1391_1392insTGA	D473_E474insD	34.1935
YKL038W	RGT1	1085G>A	S362N	50.838
YKL038W	RGT1	101G>A	S34N	53.9326
YKL039W	PTM1	1459G>A	G487S	49.4565
YKL051W	SFK1	541G>A	E181K	44.8276
YKL057C	NUP120	790G>A	D264N	60.4027
YKL063C		37C>T	P13S	51.0417
YKL133C	RCI50	1034C>T	A345V	32.093
YKL143W	LTV1	842C>T	S281F	33.3333
YKL176C	LST4	1771C>T	H591Y	45.2381
YKL190W	CNB1	31G>A	G11S	45.6989
YKL194C	MST1	697G>A	D233N	58.9623
YKL210W	UBA1	1709G>A	G570D	58.1152
YKL215C	OXP1	3689C>T	P1230L	58.5635
YKL215C	OXP1	1301C>T	T434I	65.8228
YKL218C	SRY1	565C>T	L189F	55.3846
YKL222C		626G>A	S209N	52.8736
YKR013W	PRY2	499A>G	T167A	23.301
YKR028W	SAP190	247G>A	E83K	20.7547
YKR061W	KTR2	839C>T	A280V	43.1373
YKR067W	GPT2	1381G>A	G461S	38.2857
YKR082W	NUP133	40C>T	L14F	45.4545
YKR086W	PRP16	2638G>A	D880N	52.2449
YKR096W	ESL2	1667C>T	A556V	42.132
YKR096W	ESL2	781G>A	D261N	48.4305
YKR098C	UBP11	590C>T	S197F	43.9815
YKR106W	GEX2	1387C>T	Q463*	49.5614
YLL012W	YEH1	190G>A	V64I	51.9802
YLL029W	FRA1	1463G>A	G488E	40.1869
YLL031C	GPI13	2951C>T	A984V	33.3333
YLL038C	ENT4	589G>A	D197N	41.1765
YLL040C	VPS13	3130G>A	E1044K	40.0966
YLL066C		2493G>C	E831D	39.1304
YLR005W	SSL1	418G>A	D140N	45.3039
YLR033W	RSC58	11G>A	S4N	48.3221
YLR033W	RSC58	470G>A	S157N	58.4906
YLR033W	RSC58	951G>A	M317I	58.7571
YLR034C	SMF3	669A>T	K223N	61.0169
YLR048W	RPS0B	236G>A	R79K	59.116
YLR054C	OSW2	1556C>T	S519F	61.5385
YLR067C	PET309	1540C>T	H514Y	54.7368
YLR077W	FMP25	1271C>T	A424V	58.7065
YLR080W	EMP46	19G>A	A7T	59.8802
YLR085C	ARP6	200C>T	T67I	63.3663
YLR087C	CSF1	5098G>A	A1700T	47.8723
YLR087C	CSF1	6766G>A	V2256I	61.6216
YLR089C	ALT1	437C>T	P146L	56.5657
YLR095C	IOC2	1115G>A	R372K	62.9834
YLR106C	REA1	9064C>T	L3022F	61.8421
YLR133W	CKI1	1669C>T	L557F	70.8543
YLR164W	SHH4	161G>A	R54K	77.0335
YLR178C	TFS1	133C>T	P45S	77.2152
YLR263W	RED1	1591G>A	E531K	51.3812
YLR300W	EXG1	260C>T	P87L	53.5714
YLR335W	NUP2	1726G>A	A576T	60.9626
YLR351C	NIT3	812_813insTCATTTAG	R271fs	46.6321
YLR378C	SEC61	260C>T	T87I	44.9198
YLR382C	NAM2	1915G>A	V639I	48.9474
YLR382C	NAM2	107G>A	R36H	55.7292
YLR406C	RPL31B	221G>A	R74K	53.5519
YLR410W	VIP1	2928G>A	M976I	53.9267
YLR410W-B		3374C>T	T1125I	24.3902
YLR414C	PUN1	164C>T	P55L	59.7826
YLR419W		1291G>A	E431K	60.4651
YLR419W		2164G>A	E722K	68.5083
YLR424W	SPP382	1991A>G	Q664R	65.625
YLR425W	TUS1	1895C>T	P632L	69.7297
YLR427W	MAG2	185G>A	G62E	62.1951
YLR436C	ECM30	200G>A	S67N	57.9487
YLR436C	ECM30	656G>A	W219*	60.6061
YLR436C	ECM30	116C>T	S39F	61.5385
YLR436C	ECM30	86C>T	S29F	64.3564
YLR438W	CAR2	590C>T	P197L	57.3171
YLR454W	FMP27	2148G>A	W716*	50.9174
YLR454W	FMP27	5399C>T	T1800I	52
YML010W	SPT5	2675G>A	G892D	24.8731
YML016C	PPZ1	1301G>A	C434Y	44.7059
YML020W		712G>A	E238K	40.7186
YML048W	GSF2	413C>T	P138L	58.9888
YML066C	SMA2	335G>A	R112Q	69.3548
YML086C	ALO1	1027G>A	A343T	38.0435
YML099C	ARG81	1228G>A	V410M	42.2535
YML126C	ERG13	157G>A	G53S	49.1304
YMR019W	STB4	161G>A	R54K	24.0642
YMR023C	MSS1	820G>A	G274R	33.6538
YMR027W		1027C>T	R343C	34.5745
YMR029C	FAR8	1546G>A	V516I	37.7358
YMR047C	NUP116	1312G>A	G438S	44
YMR047C	NUP116	2710G>A	A904T	47.0899
YMR050C		28C>T	P10S	51.1111
YMR051C		28C>T	P10S	51.1111
YMR061W	RNA14	1303G>A	V435I	55.2448
YMR087W	PDL32	302C>T	P101L	55.1913
YMR090W		395G>A	G132D	60.119
YMR093W	UTP15	821C>T	A274V	55.9783
YMR116C	ASC1	800C>T	P267L	38.8889
YMR120C	ADE17	920G>A	G307D	38.8601
YMR120C	ADE17	973G>A	D325N	47.9592
YMR128W	ECM16	2908G>A	E970K	42.6036
YMR161W	HLJ1	308G>A	R103Q	48.4043
YMR170C	ALD2	64G>A	G22R	49.7143
YMR173W-A		872G>A	R291K	42.5806
YMR190C	SGS1	1552G>A	D518N	42.2111
YMR192W	GYL1	1270G>A	D424N	47.4286
YMR206W		82G>A	D28N	34.4371
YMR218C	TRS130	2053G>A	E685K	24.1379
YMR229C	RRP5	5054G>A	R1685K	32.9032
YMR229C	RRP5	4766G>A	G1589D	35.4839
YMR237W	BCH1	1814G>A	R605K	26.8156
YMR278W	PRM15	7C>T	Q3*	40
YMR278W	PRM15	1373G>A	W458*	46.5347
YMR285C	NGL2	110C>A	S37*	37.1859
YMR288W	HSH155	1108G>A	V370M	36.9231
YMR298W	LIP1	361G>A	G121S	36.0825
YMR304W	UBP15	1557C>G	N519K	40.8654
YNL014W	HEF3	2178T>A	Y726*	48.9474
YNL036W	NCE103	157C>T	L53F	31.383
YNL054W	VAC7	386C>T	A129V	51.1111
YNL074C	MLF3	532G>A	E178K	47.7273
YNL102W	POL1	2777C>T	T926I	45.4545
YNL118C	DCP2	2208G>A	M736I	51.1494
YNL139C	THO2	3664G>A	E1222K	44.5498
YNL139C	THO2	1396G>A	A466T	46.0526
YNL144C		262G>A	V88M	39.0863
YNL163C	RIA1	395G>A	G132E	45.9302
YNL192W	CHS1	3184G>A	G1062S	47.5862
YNL210W	MER1	614C>T	A205V	37.1981
YNL222W	SSU72	4C>T	P2S	29.5082
YNL224C	SQS1	1846A>T	T616S	34.9057
YNL228W		720G>A	M240I	33.7278
YNL271C	BNI1	2717C>T	P906L	47.5248
YNL271C	BNI1	2197G>A	E733K	49.6815
YNL286W	CUS2	454G>A	E152K	47.0899
YNL292W	PUS4	1078G>A	E360K	45.4082
YNL305C	BXI1	595G>A	V199M	53.9535
YNL312W	RFA2	145G>A	E49K	40.0763
YNR032W	PPG1	74G>A	C25Y	38.2199
YNR053C	NOG2	1300A>G	K434E	48
YNR065C		629G>A	G210D	46.7213
YOL002C	IZH2	593C>T	S198L	58.9888
YOL018C	TLG2	836G>C	G279A	66.6667
YOL049W	GSH2	388G>A	D130N	40.9574
YOL081W	IRA2	4210G>A	E1404K	60.5442
YOL096C	COQ3	272G>A	G91E	70.6806
YOL105C	WSC3	695C>T	T232I	30.9211
YOL141W	PPM2	695C>T	P232L	65.625
YOL152W	FRE7	350G>A	G117D	65.566
YOL158C	ENB1	1130C>T	A377V	65.3659
YOR001W	RRP6	1915G>A	A639T	59.5376
YOR003W	YSP3	691G>A	A231T	59.0674
YOR011W	AUS1	1753G>A	D585N	61.4213
YOR019W		2110G>A	V704I	52.5641
YOR027W	STI1	1274G>A	R425K	53.6424
YOR052C	TMC1	403G>A	A135T	60
YOR059C	LPL1	1300T>A	C434S	56.4516
YOR070C	GYP1	892C>T	P298S	56.1576
YOR082C		188C>T	P63L	49.1429
YOR093C	CMR2	1007G>A	R336K	52.2727
YOR104W	PIN2	368G>A	S123N	46.3415
YOR108W	LEU9	101C>T	P34L	40
YOR109W	INP53	2975C>T	S992L	37.1212
YOR116C	RPO31	3245G>A	R1082K	46.9274
YOR154W	SLP1	304G>A	G102S	30.814
YOR160W	MTR10	2326G>A	E776K	36.8932
YOR177C	MPC54	91G>A	E31K	37.1622
YOR188W	MSB1	3227G>A	R1076K	45.3988
YOR191W	ULS1	37G>A	D13N	38.8889
YOR231W	MKK1	1006G>A	G336R	42.1965
YOR264W	DSE3	538G>A	V180I	31.8408
YOR270C	VPH1	443G>A	G148D	24.7475
YOR285W	RDL1	251G>A	G84D	34.8066
YOR289W		589G>A	E197K	36.4238
YOR295W	UAF30	109G>A	A37T	32.7586
YOR296W		406C>T	L136F	29.2308
YOR298W	MUM3	443A>G	Q148R	29.3814
YOR336W	KRE5	989G>A	G330D	41.7219
YOR339C	UBC11	266G>A	S89N	55.4348
YOR343W-B		2275G>A	A759T	21.1864
YOR355W	GDS1	1415G>A	S472N	60.6965
YOR367W	SCP1	512C>T	T171I	57.7889
YOR369C	RPS12	245C>T	P82L	58.8235
YOR370C	MRS6	1144G>A	G382S	54.5455
YPL013C	MRPS16	158G>A	R53K	55.2795
YPL021W	ECM23	397G>A	A133T	52.9412
YPL029W	SUV3	1723G>A	E575K	44.6328
YPL082C	MOT1	3328G>A	V1110I	53.5519
YPL084W	BRO1	625C>T	L209F	54.7619
YPL090C	RPS6A	121G>A	V41I	56.5476
YPL111W	CAR1	125G>A	G42D	51.1905
YPL156C	PRM4	353C>T	S118F	32.3864
YPL158C	AIM44	11G>A	R4K	35.9551
YPL161C	BEM4	724G>A	G242R	29.2308
YPL180W	TCO89	1633G>A	A545T	28.9216
YPL190C	NAB3	1324G>A	A442T	38.9474
YPL194W	DDC1	1399G>A	E467K	37.3057
YPL241C	CIN2	797C>T	A266V	37.7143
YPL242C	IQG1	4121G>A	G1374E	44.7236
YPL277C		814C>T	L272F	45.1923
YPR021C	AGC1	649C>T	L217F	65.9091
YPR030W	CSR2	1721G>A	S574N	63.6872
YPR033C	HTS1	8G>A	S3N	59.5092
YPR037C	ERV2	542G>A	S181N	56.6667
YPR042C	PUF2	1759G>A	D587N	53.8835
YPR115W	RGC1	1376C>T	S459F	72.2826
YPR122W	AXL1	1498G>A	G500R	71.25
YPR124W	CTR1	1085G>A	G362E	57.6471
YPR135W	CTF4	77C>T	T26I	46.5347
YPR158C-D		2248C>T	L750F	43.0556
YPR164W	MMS1	3166C>T	L1056F	45.9854
YPR174C		5G>A	G2E	43.5897
YPR179C	HDA3	902A>G	N301S	49.5
YPR185W	ATG13	1496G>A	R499K	39.4366
YPR185W	ATG13	1561G>A	D521N	40.5405
YPR185W	ATG13	107C>T	S36F	46.7005
YPR186C	PZF1	128G>A	S43N	37.037
YPR196W		941C>T	S314L	41.9753
