# Supplementary material for: Experimental evolution reveals a general role for the methyltransferase Hmt1 in noise buffering
Source: PLoS Biol. 2019 Oct 15;17(10):e3000433. doi: 10.1371/journal.pbio.3000433 (PMC6814240; doi:10.1371/journal.pbio.3000433)
Supplement: S3 Table — (XLSX) [file pbio.3000433.s008.xlsx]

## Sheet: 工作表1
S3 Table Plasmids and primers used in this study
Expressed Material	Plasmid Name in Lab. Stock	Plasmid Name in Reference	Reference or Note
Cas9	pJL432	P414-TEF1P-3XFLAG-Cas9 1.1--CYC1t	DiCarlo, J.E., Norville, J.E., Mali, P., Rios, X., Aach, J., and Church, G.M. (2013). Genome engineering in Saccharomyces cerevisiae using CRISPR-Cas systems. Nucleic Acids Res 41, 4336-4343.
gRNA	pJL437	p426-CAN1.Y.gRNA	Slaymaker, I.M., Gao, L., Zetsche, B., Scott, D.A., Yan, W.X., and Zhang, F. (2016). Rationally engineered Cas9 nucleases with improved specificity. Science 351, 84-88
gRNA	pJL463		Replace URA3 in pJL437 with ADE2
gRNA	pJL464		Transfer gRNA expression cassette in pJL437 to pRS42H plasmid
Primer for cDNA	Sequence
CHA1_forward	GAAAATGCACTGGGCTCAAA
CHA1_reverse	CCAACGCTTCTTCCAAGTCC
DET1_forward	GGTTAAGGATGAGCCAAGAATAAGG
DET1_reverse	TGAGGGAATCTGAAGAAGAAATGA
HMT1_forward	TTGACGGCCAAGAGACAAGA
HMT1_reverse	TACCCTTTGGTGCAGGGAAA
PYK1_forward	CAAGGTCATCTCCGCTGGTA
PYK1_reverse	TGACACCCTTGTGGGAACAG
Primer* for ChIP DNA	Sequence
GLY1_+520_forward	CCGTGAATATCACCGTCGTC
GLY1_+520_reverse	CCTTGGAAGACATCAAGTCACA
GLY1_+438_forward	GGAACCACAGGAACCACCAT
GLY1_+438_reverse	GGCTCACGTTTACACTCACGA
GLY1_+240_forward	TTCGAGCCTAACGGTGTCAA
GLY1_+240_reverse	ATGATGGAGGCCGCTTTAGA
GLY1_+71_forward	CGTTTGTGTGCGGGAGTAAA
GLY1_+71_reverse	CCGCTGGCTAGTTCGTAACC
GLY1_-132_forward	TTGCAAATGCAAAAAGCGTA
GLY1_-132_reverse	CCATATTCGTTCACCGGTTTT
GLY1_-286_forward	AAGCGAAGCTTTGTGGGGTA
GLY1_-286_reverse	GACGGCACTTCCCCTATCTG
GLY1_-502_forward	ATTTGGGGCCGTGTGTAAAA
GLY1_-502_reverse	CTTCGCACAGAGAGCCACAC
GLY1_-886_forward	TGAGCGGTAGTAGGGGCAAT
GLY1_-886_reverse	TCGCCCCCGTCATTATTATT
TDH2_+54_forward	CCGAAACCGTTAATAGCAACTC
TDH2_+54_reverse	TCATCACACAAACAAACAAAACA
TDH2_-140_forward	AGGTCTGCGATCACTGGGTA
TDH2_-140_reverse	ACCGCACGTACGAACACATA
TDH2_-269_forward	AGGCCCTAACACATCAGTCG
TDH2_-269_reverse	GCAGCTACGGCTAACAAAGC
TDH2_-435_forward	TCTGGATGCTCTTCACAACG
TDH2_-435_reverse	ATGATGTTTTGGGCTTCCAC
TDH2_-644_forward	TTTTACGAAAGGGTAACGACAAA
TDH2_-644_reverse	CCAACATCGGTTGAAACAGT
TDH2_-831_forward	GATGCTCAGAATACCCGTCAA
TDH2_-831_reverse	GAGGAGAATATGCTGAATACTTGG
TDH2_-956_forward	CACTTCATTTACCACCCTCTGA
TDH2_-956_reverse	GGACCCCCTCACCTTATACC
GAL1_forward#	CCCCACAAACCTTCAAATTAACG
GAL1_reverse#	CGCTTCGCTGATTAATTACCC
*Numbers in the primer name indicate the distance between the transcription start site (TSS) of the indicated gene and the midpoint of the corresponding amplicon; negative signs (“-”) indicate upstream of TSS and positive (“+”) downstream (Miura et al., 2006).
#for a nucleosome-occupied regions at GAL1 promoter (Brickner et al, 2007)
