# Supplementary material for: Experimental evolution reveals a general role for the methyltransferase Hmt1 in noise buffering
Source: PLoS Biol. 2019 Oct 15;17(10):e3000433. doi: 10.1371/journal.pbio.3000433 (PMC6814240; doi:10.1371/journal.pbio.3000433)
Supplement: S1 Data — (XLSX) [file pbio.3000433.s009.xlsx]

## Sheet: Fig. 1B
The noise of the reporter GFP fusion protein in ancestral and evolved strains with the fold changes of the noise after evolution
Reporter	ADK1			APA1			PCM1			RPL4B			SAM4			TDH2			TPD3			TYS1
Strain	Ancestral	Evolved	Fold Change of an evolved colony to the median of ancestral colonies	Ancestral	Evolved	Fold Change of an evolved colony to the median of ancestral colonies	Ancestral	Evolved	Fold Change of an evolved colony to the median of ancestral colonies	Ancestral	Evolved	Fold Change of an evolved colony to the median of ancestral colonies	Ancestral	Evolved	Fold Change of an evolved colony to the median of ancestral colonies	Ancestral	Evolved	Fold Change of an evolved colony to the median of ancestral colonies	Ancestral	Evolved	Fold Change of an evolved colony to the median of ancestral colonies	Ancestral	Evolved	Fold Change of an evolved colony to the median of ancestral colonies
Repeat#01	0.5642	0.6555	1.03066	0.8656	0.7935	0.916705	0.8544	0.6748	0.792763	0.481	0.744	1.4637	2.024	0.8928	0.450909	2.1438	3.5	1.65555	0.5629	1.6086	2.44468	0.7335	0.9095	1.21999
Repeat#02	0.636	0.666	1.04717	0.8736	0.864	0.998152	0.729	0.6818	0.800987	0.4953	0.7392	1.45426	1.958	0.8832	0.446061	1.9396	3.2028	1.51497	0.658	1.5645	2.37766	0.747	0.8224	1.10315
Repeat#03	0.636	0.648	1.01887	0.8656	0.8608	0.994455	0.8512	0.672	0.789474	0.5083	0.7424	1.46055	1.98	0.8752	0.44202	2.3072	3.2572	1.5407	0.6692	1.6023	2.43511	0.738	0.8208	1.10101
Repeat#04	0.648	0.672	1.0566	0.88	0.7845	0.906308	0.7875	0.7365	0.865249	0.5642	0.7808	1.5361	1.9448	0.8704	0.439596	2.0844	3.4825	1.64727	0.6188	1.5666	2.38085	0.7455	0.8908	1.1949
Repeat#05	0.5796	0.6735	1.05896	0.8085	0.8576	0.990758	1.0234	0.7365	0.865249	0.5782	0.7488	1.47315	2.0976	0.8752	0.44202		3.4405	1.62741	0.665	1.5855	2.40957	0.8176	0.9078	1.21771
Median			1.04717			0.990758			0.800987			1.4637			0.44202			1.62741			2.40957			1.1949
Minimum			1.01887			0.906308			0.789474			1.45426			0.439596			1.51497			2.37766			1.10101
Maximum			1.05896			0.998152			0.865249			1.5361			0.450909			1.65555			2.44468			1.21999
The mean of the reporter GFP fusion protein in ancestral and evolved strains with the fold changes of the mean after evolution
Reporter	ADK1			APA1			PCM1			RPL4B			SAM4			TDH2			TPD3			TYS1
Strain	Ancestral	Evolved	Fold Change of an evolved colony to the median of ancestral colonies	Ancestral	Evolved	Fold Change of an evolved colony to the median of ancestral colonies	Ancestral	Evolved	Fold Change of an evolved colony to the median of ancestral colonies	Ancestral	Evolved	Fold Change of an evolved colony to the median of ancestral colonies	Ancestral	Evolved	Fold Change of an evolved colony to the median of ancestral colonies	Ancestral	Evolved	Fold Change of an evolved colony to the median of ancestral colonies	Ancestral	Evolved	Fold Change of an evolved colony to the median of ancestral colonies	Ancestral	Evolved	Fold Change of an evolved colony to the median of ancestral colonies
Repeat#01	3.45	3.46	1.00875	2.88	2.87	1	2.92	2.99	1.02397	3.44	3.36	0.982456	2.44	2.91	1.16867	3.45	3.53	1.02467	3.11	2.78	0.92053	3.05	3.16	1.03607
Repeat#02	3.43	3.45	1.00583	2.87	2.88	1.00348	3.03	2.98	1.02055	3.43	3.37	0.98538	2.49	2.91	1.16867	3.44	3.57	1.03628	3.02	2.79	0.923841	3.04	3.17	1.03934
Repeat#03	3.43	3.45	1.00583	2.89	2.89	1.00697	2.93	2.97	1.01712	3.42	3.36	0.982456	2.49	2.91	1.16867	3.38	3.55	1.03048	3	2.77	0.917219	3.06	3.18	1.04262
Repeat#04	3.4	3.44	1.00292	2.86	2.9	1.01045	2.92	2.99	1.02397	3.42	3.33	0.973684	2.49	2.9	1.16466	3.45	3.51	1.01887	3.1	2.79	0.923841	3.05	3.17	1.03934
Repeat#05	3.43	3.44	1.00292	2.87	2.9	1.01045	2.8	2.99	1.02397	3.4	3.34	0.976608	2.47	2.9	1.16466		3.54	1.02758	2.99	2.77	0.917219	3.04	3.15	1.03279
Median			1.00583			1.00697			1.02397			0.982456			1.16867			1.02758			0.92053			1.03934
Minimum			1.00292			1			1.01712			0.973684			1.16466			1.01887			0.917219			1.03279
Maximum			1.00875			1.01045			1.02397			0.98538			1.16867			1.03628			0.923841			1.04262

## Sheet: Fig. 2A
The number of alive cells and the corresponding survival rates after sorting the indicated numbers of single cells on YPD (i.e. Untreated) and H2O2-containing YPD (i.e. H2O2-treated) plates
	Untreated						H2O2-treated
	High Tdh2-GFP			Low Tdh2-GFP			High Tdh2-GFP			Low Tdh2-GFP
	The number of alive cells from 54 single cells	The calculated number of dead cells	Survival rate (%)	The number of alive cells from 54 single cells	The calculated number of dead cells	Survival rate (%)	The number of alive cells from 108 single cells	The calculated number of dead cells	Survival rate (%)	The number of alive cells from 108 single cells	The calculated number of dead cells	Survival rate (%)
Repeat#01	52	2	96.2963	48	6	88.8889	93	15	86.1111	41	67	37.963
Repeat#02	52	2	96.2963	50	4	92.5926	91	17	84.2593	53	55	49.0741
Repeat#03	54	0	100	53	1	98.1481	104	4	96.2963	54	54	50
Sum	158	4		151	11		288	36		148	176
									`

## Sheet: Fig. 2B
Mean GFP intensity	First rebudding time (min)
10712.5	375
11789.1	315
11947.3	330
12428.9	165
12454.8	270
12782.4	300
12813.5	240
13023.6	300
13091.1	210
13187	300
13313.6	225
13399.3	345
13591.8	270
13610.8	285
13764.4	225
13810.9	285
13885.3	225
13984.6	180
13988.5	180
13995.5	195
14059.4	255
14151.7	270
14204.9	210
14258.8	270
14273.9	225
14293	180
14514	165
14619.4	210
14899.8	210
14961.9	255
14975.7	270
15032.1	210
15117.5	180
15369.1	225
15398.8	225
15479.6	240
15580.9	225
15583.3	225
15666.7	165
15685	165
15700.7	210
15736.7	195
15750.8	150
15753.9	210
15760.5	270
15848.2	195
15892.8	255
15906.6	180
15948.8	195
16015	210
16020.9	195
16156.4	195
16166.7	150
16242	225
16355	270
16492.8	180
16550.5	195
16627.6	180
16647.3	240
16697.6	195
16794.2	195
16927.3	180
16969.7	195
17059.7	150
17068.9	225
17101.7	195
17163.7	195
17194.8	150
17253.7	180
17492.3	210
17579.9	180
17689.3	195
17933.2	180
17982.5	180
18152.8	180
18201.4	150
18205.8	195
18308.3	195
18425.3	165
18484.5	195
18490.9	195
18654.6	195
18663.5	180
18703.7	150
18718.4	165
18815.6	180
19150.4	195
19198.6	195
19321.7	180
19347.1	195
19534.4	165
20049.3	225
20054.1	165
20119.3	180
20146.3	195
20304	165
20453.3	150
20454.8	150
20571.8	180
20616.3	165
20627.7	210
20698.6	210
20779	210
21132.7	135
21245.8	165
21298.7	165
21491.8	180
21752.5	210
22451.8	135
22972.8	210
23893.5	150

## Sheet: Fig. 2C
The number of alive cells and the corresponding survival rates by sorting the indicated numbers of single cells on YPD plates
	Untreated
	High Tdh2-GFP		Low Tdh2-GFP
	The number of alive cells from 56 sorted single cells	Survival rate (%)	The number of alive cells from 52 sorted single cells	Survival rate (%)
Repeat#01	50	89.2857	50	96.1538
Repeat#02	54	96.4286	50	96.1538
Repeat#03	53	94.6429	49	94.2308
Repeat#04	51	91.0714	49	94.2308
Repeat#05	53	94.6429	51	98.0769
The number of alive cells and the corresponding survival rates by plating cells on YPD plates
	Heat-treated before refreshing						Heat-treated after refreshing
	High Tdh2-GFP			Low Tdh2-GFP			High Tdh2-GFP			Low Tdh2-GFP
	The average number of alive cells by plating untreatd samples	The average number of alive cells by plating heat-treated samples	Survival rate (%)	The average number of alive cells by plating untreatd samples	The average number of alive cells by plating heat-treated samples	Survival rate (%)	The average number of alive cells by plating untreatd samples	The average number of alive cells by plating heat-treated samples which are plated by 10-fold of the untreated samples	Survival rate (%)	The average number of alive cells by plating untreatd samples	The average number of alive cells by plating heat-treated samples which are plated by 10-fold of the untreated samples	Survival rate (%)
Repeat#01	185	98.3333	53.1532	168.667	79.6667	47.2332	167	31.6667	1.89621	184.667	132	7.14801
Repeat#02	205.667	115.333	56.0778	172.667	94.6667	54.8263	198.667	78	3.92617	156.333	196	12.5373
Repeat#03	208.333	88.6667	42.56	168	89.3333	53.1746	195.333	82.3333	4.21502	174.667	269	15.4008
Repeat#04	194.667	80.3333	41.2671	173.333	93.3333	53.8462	203.333	147	7.22951	198.333	208.333	10.5042
Repeat#05							214.333	153.333	7.15397	184	237	12.8804

## Sheet: Fig. 3
The noise in ancestral- and evolved-background strains
Reporter	ADK1-GFP		GLY1-BFP		PGK1-BFP		TDH3-BFP		TDH2 promoter-GFP
Strain	Ancestral	Evolved	Ancestral	Evolved	Ancestral	Evolved	Ancestral	Evolved	Ancestral	Evolved
Repeat#01	0.4966	0.6435	1.5865	1.52	1.6625	1.8144	0.8624	1.008	4.012	5.069
Repeat#02	0.494	0.669	1.4508	1.666	1.6017	1.8081	0.7905	1.008	3.861	5.13
Repeat#03	0.4992	0.7312	1.4634	1.688	1.6226	1.656	0.8688	1.0332	3.68	5.069
Repeat#04	0.494	0.7216	1.4364	1.5466	1.6074	1.654	0.856	0.935	3.861	5.032
Repeat#05	0.4927	0.6615	1.4436	1.5124	1.6416	1.8039	0.896	0.9163	3.894	5.358
Repeat#06	0.494	0.6645	1.4472	1.67	1.6017	1.8081	0.78	0.9214	3.744	4.995
Repeat#07	0.5083	0.6705	1.4076	1.5485	1.6416	1.688	0.856	1.017	3.712	5.206
Repeat#08	0.5044	0.7152	1.3968	1.5466	1.6226	1.8249		0.918	3.861	5.282

## Sheet: Fig. 4
The noise for TDH2-GFP in ancestral and evolved strains and those in the HMT1-modified ancestral and evolved strains (i.e. Ancestral-G70D and Evolved-D70G)
Strain	Ancestral	Ancestral-G70D	Evolved	Evolved-D70G
Repeat#01	2.268	2.9419	3.5	2.025
Repeat#02	1.62	2.9357	3.486	2.1224
Repeat#03	2.3296	3.0464	3.535	2.0709
Repeat#04	1.7625	3.465	3.535	2.0358
Repeat#05	2.1141	2.914	3.3932	1.8616
Repeat#06	2.1708	2.9791	3.708	2.0142
The noise in ancestral and HMT1-modified (i.e. Ancestral-G70D) strains
Reporter	ADK1-GFP		GLY1-BFP		TDH3-BFP		TDH2 promoter-GFP
Strain	Ancestral	Ancestral-G70D	Ancestral	Ancestral-G70D	Ancestral	Ancestral-G70D	Ancestral	Ancestral-G70D
Repeat#01	0.525	0.553	1.5865	1.6454	0.8772	0.9129	3.03	3.84
Repeat#02	0.4758	0.609	1.4508	1.5444	0.8704	0.9774	3.255	4.026
Repeat#03	0.5418	0.5446	1.4634	1.5264	0.8891	1.0134	3.224	3.808
Repeat#04	0.546	0.6075	1.4364	1.6473	0.8016	1.0314	2.929	3.744
Repeat#05	0.6	0.603	1.4436	1.5466	0.8959	1.0906	3.488	4.585
Repeat#06	0.5474	0.6165	1.4472	1.6017	0.9738	0.9828	3.06	4.216
Repeat#07	0.5152	0.5502	1.4076	1.6036	0.9146	0.901	3.286	3.872
Repeat#08		0.6105	1.3968			0.9702		4.059

## Sheet: Fig. 5A-C
The noise for TDH2-GFP in wild-type diploid and heterozygous mutant diploid strains								The noise for TDH2-GFP in wild-type and mutant haploid strains							The noise for TDH2-GFP in mitochodria-eliminated wild-type (i.e. 1N-ρ0) and snf6 deletion (i.e. snf6D) strains
Strain	Wild type	rps2-DAmP/+	snf2D/+	snf5D/+				Strain	Wild type	npl3D	sbp1D				Strain	Wild type (1N-ρ0)	snf6D
Zygote#01	1.7135	2.4518	3.016	3.18				Repeat#01	2.7289	2.0975	2.6964				Repeat#01	0.5264	1.26
Zygote#02	1.6126	2.0975	3.074	2.94				Repeat#02	2.6152	2.2802	2.674				Repeat#02	0.5334	1.2936
Zygote#03	2.3949	3.828	2.7552	2.6298				Repeat#03	2.6068	2.4003	2.604				Repeat#03	0.525	1.2936
Zygote#04	1.595	2.0832	3.016	1.7616				Repeat#04	2.5648	2.1216	2.7216				Repeat#04	0.5264	1.2936
Zygote#05	2.025	2.5812	3.472	2.856				Repeat#05		2.3036	2.7412				Repeat#05	0.5404
Zygote#06	1.8192	1.8308	3.27	2.6376
Zygote#07		2.7972		3.12
Zygote#08		3.828		2.232
Zygote#09		1.8492		3.24
Zygote#10		2.772		3.074
Zygote#11		3.379		3.441
Zygote#12				2.6865
Zygote#13				2.3738
Zygote#14				2.912
Zygote#15				2.884
Zygote#16				2.884
Zygote#17				3.045
Zygote#18				1.8238
Zygote#19				2.626
The mean for TDH2-GFP in wild-type diploid and heterozygous mutant diploid strains								The mean for TDH2-GFP in wild-type and mutant haploid strains							The mean for TDH2-GFP in mitochodria-eliminated wild-type (i.e. 1N-ρ0) and snf6 deletion (i.e. snf6D) strains
Strain	Wild type	rps2-DAmP/+	snf2D/+	snf5D/+				Strain	Wild type	npl3D	sbp1D				Strain	Wild type (1N-ρ0)	snf6D
Zygote#01	3.13	2.79	2.8	2.8				Repeat#01	3.05	3.01	2.88				Repeat#01	3.76	3.44
Zygote#02	3.04	2.93	2.78	2.64				Repeat#02	2.98	2.99	2.89				Repeat#02	3.74	3.47
Zygote#03	2.99	2.87	2.84	2.78				Repeat#03	2.96	3.02	2.99				Repeat#03	3.75	3.47
Zygote#04	3.08	2.76	2.75	3.29				Repeat#04	3.02	3.15	2.89				Repeat#04	3.74	3.47
Zygote#05	3.13	2.81	2.75	2.76				Repeat#05		2.97	2.87				Repeat#05	3.75
Zygote#06	3.1	2.95	2.79	2.93
Zygote#07		2.78		2.85
Zygote#08		2.83		2.59
Zygote#09		2.82		2.73
Zygote#10		2.79		2.74
Zygote#11		2.82		2.75
Zygote#12				2.69
Zygote#13				2.86
Zygote#14				2.7
Zygote#15				2.76
Zygote#16				2.73
Zygote#17				2.79
Zygote#18				2.6
Zygote#19				2.62

## Sheet: Fig. 5D
The results of Q-PCR before serine addition with 1000-fold diluted cDNA for PYK1
	Anestral			hmt1-G70D			snf5D
	CT for CHA1	CT for PYK1 (internal control)	Fold change of normalized CHA1	CT for CHA1	CT for PYK1 (internal control)	Fold change of normalized CHA1	CT for CHA1	CT for PYK1 (internal control)	Fold change of normalized CHA1
Repeat#01-01	24.867	23.978	0.696229	25.601	23.875	0.376294	25.006	23.848	0.436647
Repeat#01-02	24.934	24.377	0.664635	25.66	24.184	0.361215	25.07	23.644	0.4177
Repeat#01-03	24.919	24.68	0.671581	25.719	24.514	0.346741	24.96	23.94	0.450794
Repeat#02-01	25.101	23.962	0.597699	26.077	24.118	0.346137	25.782	25.008	0.64984
Repeat#02-02	25.114	24.363	0.592337	25.932	25.048	0.382735	25.952	25.051	0.577606
Repeat#02-03	25.099	24.75	0.598527	25.78	24.473	0.425259	25.982	25.422	0.565718
Repeat#03-01	25.249	24.102	0.507094	25.371	23.7	0.319131	25.633	24.075	0.403685
Repeat#03-02	25.193	24.454	0.527164	25.288	23.776	0.338029	25.575	23.948	0.420244
Repeat#03-03	25.167	24.251	0.536751	25.418	23.694	0.308902	25.513	24.95	0.438698
Average			0.599113			0.356049			0.484548
SEM			0.0212446			0.01113			0.0279436
The results of Q-PCR 5 min after serine addition with 32-fold dilued cDNA for CHA1 and 1000-fold diluted cDNA for PYK1
	Anestral			hmt1-G70D			snf5D
	CT for CHA1	CT for PYK1 (internal control)	Fold change of normalized CHA1	CT for CHA1	CT for PYK1 (internal control)	Fold change of normalized CHA1	CT for CHA1	CT for PYK1 (internal control)	Fold change of normalized CHA1
Repeat#01-01	22.755	23.552	58.516	24.16	23.368	18.3584	23.508	24.19	57.3325
Repeat#01-02	22.511	23.612	69.2988	24.209	23.677	17.7453	23.499	24.328	57.6913
Repeat#01-03	22.402	23.713	74.7373	24.175	23.489	18.1685	23.68	24.529	50.889
Repeat#02-01	23.071	25.006	116.187	23.972	24.838	53.867	23.375	24.307	60.277
Repeat#02-02	22.976	24.868	124.095	23.776	24.724	61.7056	23.001	24.228	78.1155
Repeat#02-03	22.974	24.919	124.267	24.495	24.645	37.4873	23.462	24.33	56.7495
Repeat#03-01	23.054	24.171	71.21	23.432	24.175	50.9867	22.373	23.508	68.3874
Repeat#03-02	22.868	24.094	81.0089	23.403	24.036	52.0219	22.372	23.583	68.4348
Repeat#03-03	23.009	24.359	73.4661	23.354	24.101	53.8191	22.414	23.315	66.4713
Average			88.0874			40.4622			62.7054
SEM			8.12677			5.62651			2.60998
The results of Q-PCR 15 min after serine addition with 1000-fold diluted cDNA for PYK1
	Anestral			hmt1-G70D			snf5D
	CT for CHA1	CT for PYK1	Fold change of normalized CHA1	CT for CHA1	CT for PYK1	Fold change of normalized CHA1	CT for CHA1	CT for PYK1	Fold change of normalized CHA1
Repeat#01-01	15.794	23.172	169.444	17.154	24.304	156.98	16.658	23.997	162.453
Repeat#01-02	15.852	23.199	162.767	17.375	24.515	134.684	16.569	24.038	172.79
Repeat#01-03	15.812	23.224	167.343	17.266	24.527	145.254	16.591	23.971	170.175
Repeat#02-01	16.839	25.609	432.291	17.531	25.29	248.449	16.676	24.824	285.429
Repeat#02-02	16.855	25.505	427.523	17.399	25.655	272.254	16.746	24.842	271.91
Repeat#02-03	17.024	25.671	380.264	17.416	25.518	269.064	16.917	24.833	241.518
Repeat#03-01	17.15	25.954	429.899	15.947	22.835	118.955	15.883	23.776	229.412
Repeat#03-02	17.144	25.871	431.69	15.948	22.839	118.873	15.964	23.688	216.887
Repeat#03-03	17.312	25.868	384.237	16.061	22.85	109.917	15.957	23.711	217.942
Average			331.717			174.937			218.724
SEM			39.431			21.3909			13.8553

## Sheet: Fig. 5E
The result of Q-PCR for the indicated regions with input and ChIP-H3 samples for TDH2 nucleosome occupancy
Wild type
	Input															ChIP-H3															Relative ChIP-H3/Input
	CT for TDH2 -956	CT for TDH2 -831	CT for TDH2 -644	CT for TDH2 -435	CT for TDH2 -269	CT for TDH2 -140	CT for TDH2 +54	CT for GAL1 promoter (internal control)	Normalized TDH2 -956	Normalized TDH2 -831	Normalized TDH2 -644	Normalized TDH2 -435	Normalized TDH2 -269	Normalized TDH2 -140	Normalized TDH2 +54	CT for TDH2 -956	CT for TDH2 -831	CT for TDH2 -644	CT for TDH2 -435	CT for TDH2 -269	CT for TDH2 -140	CT for TDH2 +54	CT for GAL1 promoter (internal control)	Normalized TDH2 -956	Normalized TDH2 -831	Normalized TDH2 -644	Normalized TDH2 -435	Normalized TDH2 -269	Normalized TDH2 -140	Normalized TDH2 +54	Normalized TDH2 -956	Normalized TDH2 -831	Normalized TDH2 -644	Normalized TDH2 -435	Normalized TDH2 -269	Normalized TDH2 -140	Normalized TDH2 +54
Repeat#01-01		21.872	22.3885	19.9023	21.689	21.8025	23.2301	26.6941		32.1356	22.4656	125.877	36.4825	33.7234	12.5364	21.7481	22.357	23.4415	23.4318	24.1936		24.4546	26.3632	22.273	14.6043	6.88664	6.93357	4.08898		3.41241	0.508131	0.4786	0.284962	0.0552257	0.104717	0.328949	0.22073
Repeat#01-02	21.5257	21.9702	22.1708	19.9841	21.6337	21.7587	23.4371	26.8488	40.8542	30.0215	26.1249	118.935	37.9088	34.7614	10.8609	21.8293	22.0607	23.3331	23.4585	24.2557	22.681	24.5915	26.1004	21.0541	17.9337	7.42442	6.80619	3.91671	11.6665	3.1035	0.514759	0.497568	0.294232	0.0555359	0.107366	0.338011	0.2643
Repeat#01-03	21.5577	21.9585	22.2322	19.9974	21.7292	21.7815	23.3042	26.9882	39.9577	30.2664	25.0354	117.84	35.4791	34.2168	11.9089	21.848	22.1179	23.3772	23.4886	24.2917	22.6718	24.6174	26.2384	20.783	17.2367	7.2009	6.66566	3.82007	11.7418	3.0482	0.54456	0.564869	0.297966	0.05639	0.112089	0.340192	0.269095
Repeat#01-04	21.4888	21.9861	22.3412	19.9677	21.7045	21.7332	23.4304	26.9814	41.9144	29.6926	23.2142	120.298	36.0925	35.3811	10.9111	21.7416	22.301	23.3954	23.4805	24.1216	22.7203	24.8773	26.1994	22.3738	15.1831	7.11066	6.70311	4.29827	11.3537	2.54569	0.547024	0.587708	0.307215	0.0574453	0.117826		0.29588
Repeat#02-01	21.4759	21.7562		19.6595	21.4311	21.4975	23.0451	25.9114	22.8929	18.8501		80.6297	23.6146	22.5523	7.71469	22.6952	22.3227	23.0109	22.4669	23.7239	22.7323	24.4656	26.9919	16.4863	21.344	13.246	19.314	8.08097	16.0681	4.83268	0.710894	0.844328	0.501782	0.222791	0.340094	0.694499	0.559657
Repeat#02-02	21.408	21.875	22.102	19.6391	21.4699	21.5576	23.0461	25.9267	23.9963	17.3606	14.8326	81.7758	22.9881	21.6326	7.70918	21.9048	22.8537	23.4139	22.3574	23.761	22.8018	24.5817	26.7484	28.5142	14.7709	10.0178	20.8363	7.87602	15.3127	4.45897	1.20804	1.07416	0.710412	0.241438	0.34355	0.702961	0.573055
Repeat#02-03	21.4791	21.9287	22.2416	19.7335	21.4912	21.5637	22.9787	26.144	22.8419	16.7259	13.465	76.5986	22.6512	21.5401	8.07829	21.7733	22.5064	23.3223	22.5828	23.7755		24.5074	26.5895	31.2365	18.7917	10.6746	17.8223	7.79679		4.69461	1.22954	1.22006	0.756985	0.253104	0.35249	0.737635	0.603338
Repeat#02-04	21.4659	21.8957	22.1812	19.6514	21.5031	21.5714	23.0611	25.9887	23.0516	17.1124	14.04	81.0824	22.4642	21.4259	7.6297	21.9303	22.2708	23.9155	22.3988	23.689	22.8192	24.6158	26.624	28.0157	22.1257	7.07585	20.2473	8.27896	15.1284	4.35472	1.34692	1.26474	0.939337	0.260468	0.361126		0.621083
Repeat#03-01	21.4298	21.7863	22.1319	19.5953	21.4693	21.7034	23.2721	26.069	24.5578	19.1815	15.0956	87.588	23.8948	20.3168	6.8488	21.9375	22.2177	23.4214	24.3077	24.751	22.9657	25.2976	26.9625	28.659	23.5989	10.2458	5.54299	4.07656	14.0514	2.79104	1.1999	1.03098	0.524634	0.0546895	0.175528	0.610473	0.400224
Repeat#03-02	21.5907	21.8461	22.1782	19.6639	21.5079	21.583	23.3038	25.9541	21.9668	18.4027	14.6189	83.5204	23.2639	22.084	6.69979	21.8693	22.3998	23.6347	24.5261	24.6665	23.0591	25.3534	26.6063	30.0461	20.8008	8.83786	4.76438	4.32239	13.1704	2.68507	1.23864	1.03101	0.613183	0.0566157	0.175835	0.644068	0.416019
Repeat#03-03	21.4449	21.9437	22.3111	19.6907	21.5071	21.5889	23.2662	25.9914	24.3028	17.1994	13.3323	81.9831	23.277	21.9936	6.877	21.8916	22.5566	23.6971	24.4242	24.7485	22.9819	25.0559	26.8778	29.5842	18.6587	8.46356	5.11283	4.0837	13.8952	3.30009	1.25798	1.14934	0.640301	0.0607563	0.186113	0.645659	0.452515
Repeat#03-04	21.4144	21.9047	22.4231	19.6622	21.5571	21.5916	23.3654	26.1774	24.8222	17.6702	12.3362	83.6215	22.4842	21.9534	6.42002	21.8264	22.5566	23.9221	24.576	24.639	22.9783	25.1762	26.6669	30.9519	18.6592	7.24135	4.60229	4.4058	13.9295	3.03589	1.29591	1.30395	0.742306	0.065868	0.189704	0.651311	0.491896
Average																															0.966859	0.920611	0.55111	0.120027	0.21387	0.569376	0.430649
SEM																															0.0995742	0.0863154	0.0606886	0.0255216	0.028959	0.0495451	0.0394739
hmt1-G70D
	Input															ChIP-H3															Relative ChIP-H3/Input
	CT for TDH2 -956	CT for TDH2 -831	CT for TDH2 -644	CT for TDH2 -435	CT for TDH2 -269	CT for TDH2 -140	CT for TDH2 +54	CT for GAL1 promoter (internal control)	Normalized TDH2 -956	Normalized TDH2 -831	Normalized TDH2 -644	Normalized TDH2 -435	Normalized TDH2 -269	Normalized TDH2 -140	Normalized TDH2 +54	CT for TDH2 -956	CT for TDH2 -831	CT for TDH2 -644	CT for TDH2 -435	CT for TDH2 -269	CT for TDH2 -140	CT for TDH2 +54	CT for GAL1 promoter (internal control)	Normalized TDH2 -956	Normalized TDH2 -831	Normalized TDH2 -644	Normalized TDH2 -435	Normalized TDH2 -269	Normalized TDH2 -140	Normalized TDH2 +54	Normalized TDH2 -956	Normalized TDH2 -831	Normalized TDH2 -644	Normalized TDH2 -435	Normalized TDH2 -269	Normalized TDH2 -140	Normalized TDH2 +54
Repeat#01-01	21.3647	21.8033	21.989	19.5855	21.4444	21.5531	23.8781	25.9192	26.5618	19.5989	17.2322	91.1682	25.134	23.3097	4.65221	21.8628	22.4023	23.7892	24.0108	24.7473	23.054	25.7348	27.1462	42.0133	28.9053	11.0525	9.47905	5.68913	18.3989	2.86933	1.36533	1.28211	0.687208	0.0855519	0.197659	0.794371	0.508822
Repeat#01-02	21.3443	21.8107	22.1003	19.645	21.4973	21.5682	23.5796	26.4462	26.94	19.4986	15.9526	87.4857	24.2287	23.0677	5.72153	22.0778	22.4552	23.8457	24.3153	24.6125	22.9899	25.7711	27.2079	36.1958	27.865	10.6287	7.6753	6.24646	19.2342	2.79807	1.42328	1.35899	0.713484	0.08662	0.230507	0.798951	0.521782
Repeat#01-03	21.3655	21.924	22.1289	19.6042	21.4666	21.5539	23.4451	25.9656	26.5475	18.0256	15.6392	89.9932	24.7499	23.2972	6.28042	22.0178	22.5595	23.6511	24.2689	24.7057	23.0457	25.168	27.3822	37.7321	25.9216	12.1634	7.9265	5.85566	18.5049	4.25011	1.47212	1.46088	0.714612	0.0894551	0.237254	0.830438	0.588537
Repeat#01-04	21.3954	21.8318	22.3616	19.6717	21.4743	21.5741	23.6444	26.053	26.002	19.2155	13.3098	85.885	24.6197	22.9732	5.47027	21.9691	22.6435	23.7915	24.3332	24.9691	22.9776	25.5611	27.2858	39.027	24.4551	11.0351	7.58065	4.87841	19.399	3.23643	1.58477	1.51542	0.786436	0.106976	0.253089	0.837555	0.772874
Repeat#02-01	21.5503	22.087	22.1844		21.6156	21.8585	23.5324	26.2206	26.3044	18.1331	16.9491		25.1408	21.2456	6.65831	22.0914	22.4227	23.7726	24.395	24.7278	22.918	26.0695	27.468	46.8066	37.2029	14.5948	9.48071	7.52754	26.3914	2.97	1.85688	1.63251	0.86095	0.0895177	0.293347	1.12806	0.399507
Repeat#02-02	21.7568	22.0241	22.4603	19.7103	21.5459	21.653	23.305	26.1412	22.7967	18.9417	13.9994	94.1763	26.3859	24.4977	7.79531	21.7843	22.7222	23.6891	24.4902		22.9377	25.2382	27.528	57.9098	30.2275	15.4648	8.87566		26.0344	5.28451	2.17185	2.00924	0.91195	0.0902348	0.295541	1.14353	0.481393
Repeat#02-03	21.58	22.0997	22.552	19.7406	21.6546	21.7124	23.2431	26.1746	25.77	17.9742	13.1372	92.2189	24.4703	23.5097	8.13679	21.8024	22.3568	23.9754	24.5861	24.684	22.859	25.8006	27.6836	57.1854	38.942	12.6814	8.30477	7.75991	27.4928	3.57876	2.26863	2.0411	0.990851	0.0956714	0.304665	1.19125	0.560708
Repeat#02-04	21.5602	22.0167	22.351	19.745	21.5712	21.7324	23.4131	26.5339	26.1261	19.0388	15.1006	91.9379	25.9268	23.1854	7.23236	21.8653	22.4	23.8923	24.5746	24.7386	22.8527	25.5805	27.8805	54.7461	37.7928	13.4326	8.3713	7.47166	27.6131	4.1684	2.29736	2.10316	1.04992	0.102193		1.19647	0.71084
Repeat#03-01	21.9191	22.0695	22.4779	19.6651	21.5203	21.5603	23.2737	26.2068	17.8902	16.119	12.1454	85.3394	23.5865	22.9409	6.99589	23.1075	23.7327	24.8483	25.9583	25.9653	24.168	27.0746	29.2123	65.0998	42.2057	19.4776	9.02417	8.98026	31.2119	4.16246	2.86359	2.42719	1.32436	0.0848641	0.391408	1.25745	0.289343
Repeat#03-02	21.5038	22.3369	22.5701	19.6698	21.567	21.58	23.0398	25.9315	23.8575	13.3917	11.3931	85.0582	22.8356	22.6299	8.227	23.102	23.7971	24.8677	25.8462	25.9634	24.3139	27.2562	29.2602	65.3494	40.362	19.2182	9.75334	8.99217	28.2103	3.67027	2.99585	2.64185	1.59684	0.104175	0.391927	1.26801	0.493535
Repeat#03-03	21.4557	22.1634	22.2475	19.6794	21.5857	21.6423	23.0303	26.0534	24.6671	15.1036	14.2479	84.498	22.5405	21.6745	8.28134		23.4458	24.2171	26.2541	25.6693	24.2071	28.0467	28.9785		51.49	30.1686	7.35135	11.0251	30.3789	2.12193	3.00733	2.76253	1.61839	0.105334	0.480535	1.35412	0.500473
Repeat#03-04	21.6757	22.0175	22.6686	19.5597	21.5677	21.5875	23.4788	26.129	21.1779	16.711	10.6413	91.8035	22.8243	22.5125	6.06856	23.1726	23.9194	25.1376	25.9423		24.3019	27.2763	29.0773	62.2258	37.0824	15.9388	9.12453		28.4472	3.61939		3.37023	2.50671	0.112593		1.39124	0.567587
Average																															2.11882	2.05043	1.14681	0.0960989	0.307593	1.09929	0.53295
SEM																															0.181682	0.187126	0.155506	0.0027898	0.0265234	0.0644503	0.0366591
The result of Q-PCR for the indicated regions with input and ChIP-H3 samples for GLY1 nucleosome occupancy
Wild type
	Input																	ChIP-H3																	Relative ChIP-H3/Input
	CT for GLY1 -886	CT for GLY1 -502	CT for GLY1 -286	CT for GLY1 -132	CT for GLY1 +71	CT for GLY1 +240	CT for GLY1 +438	CT for GLY1 +520	CT for GAL1 promoter (internal control)	Normalized GLY1 -886	Normalized GLY1 -502	Normalized GLY1 -286	Normalized GLY1 -132	Normalized GLY1 +71	Normalized GLY1 +240	Normalized GLY1 +438	Normalized GLY1 +520	CT for GLY1 -886	CT for GLY1 -502	CT for GLY1 -286	CT for GLY1 -132	CT for GLY1 +71	CT for GLY1 +240	CT for GLY1 +438	CT for GLY1 +520	CT for GAL1 promoter (internal control)	Normalized GLY1 -886	Normalized GLY1 -502	Normalized GLY1 -286	Normalized GLY1 -132	Normalized GLY1 +71	Normalized GLY1 +240	Normalized GLY1 +438	Normalized GLY1 +520	Normalized GLY1 -886	Normalized GLY1 -502	Normalized GLY1 -286	Normalized GLY1 -132	Normalized GLY1 +71	Normalized GLY1 +240	Normalized GLY1 +438	Normalized GLY1 +520
Repeat#01-01	21.1993		22.0627	23.1058	22.2254	22.7241	22.2017	22.2708	27.074	47.6707		26.2032	12.7159	23.4084	16.5674	23.7958	22.6826	22.261	25.1099	26.7533	27.0356	23.1342	22.5429	21.7078	21.9748	27.001	22.3699	3.10491	0.993928	0.817235	12.2128	18.3993	32.8243	27.2787	0.478008	0.0793106	0.0399459	0.0675086	0.513814	1.13899	1.36278	1.21377
Repeat#01-02	21.4081	21.4541	22.2672	23.2689	22.1478	22.7042	22.167	22.2756	26.5999	41.2477	39.9525	22.7391	11.3561	24.7012	16.7966	24.3746	22.6081	22.1857	25.7254	26.8043	26.7	23.1014	22.8146	21.8956	21.8736	26.8994	23.568	2.02657	0.959385	1.03129	12.4934	15.241	28.8178	29.2593	0.503609	0.0517658	0.0385576	0.0851911	0.525621	0.943472	1.19644	1.30189
Repeat#01-03	21.1884	21.5055	21.9177	23.1384	22.2065	22.8347	22.1537	22.2471	26.8287	48.0311	38.5545	28.9735	12.4313	23.7165	15.3438	24.6016	23.0587	22.5004	25.4257	26.7259	26.9578	23.0946	22.6024	21.6795	22.0274	26.5779	18.949	2.49462	1.01296	0.862539	12.5525	17.6561	33.4752	26.3015	0.404908	0.0637215	0.0407108	0.071251	0.528106	1.09298	1.38981	1.17029
Repeat#01-04	21.108	21.4907	22.3017	23.1938	22.2336	22.779	22.2144	22.343	26.5947	50.7858	38.9525	22.2026	11.9635	23.2751	15.9486	23.5871	21.5755	22.1202	25.1782	26.5066	26.9682	23.105	23.071	21.7001	21.7965	26.4996	24.663	2.96138	1.17922	0.856341	10.3602	12.7592	32.999	30.8669	0.527008	0.0756443	0.0473927	0.0707391	0.435873	0.789842	1.37004	1.37343
Repeat#02-01	21.0365	21.3126	21.7308	23.2198	22.2007	22.6386	22.0288	22.0859	26.5715	43.4547	35.8862	26.857	9.56753	19.3913	14.3146	21.8437	20.9961	22.2085		24.7412	25.8017	22.791	22.5151	21.7409	21.9947	27.2189	26.9604		4.65898	2.2339	18.0041	21.7981	37.2815	31.267	0.62818		0.205576	0.210402	0.883192	1.58454	1.79584	1.55773
Repeat#02-02	21.0914	21.2429	22.0883	22.896	22.0872	22.6545	22.0848	22.0804	26.3958	41.8325	37.664	20.9616	11.975	20.9782	14.1578	21.0128	21.0768	22.2116	24.4946	24.9606	25.9771	22.8815	22.6675	21.6897	22.0742	26.9412	26.9026	5.52748	4.00183	1.97813	16.909	19.6127	38.6264	29.591	0.626833	0.165243	0.176579	0.186312	0.829473	1.42567	1.86063	1.47422
Repeat#02-03	21.0536	21.3985	21.9984	23.0045	22.1077	22.749	22.1997	22.1577	26.4726	42.9442	33.8128	22.3091	11.1077	20.6816	13.2602	19.4043	19.977	22.0756	23.8705	24.9097	25.5974	22.8874	22.7254	21.7666	21.995	27.0638	29.5609	8.51944	4.14542	2.57366	16.8401	18.8416	36.6223	31.2602	0.688772	0.254687	0.182915	0.242402	0.826093	1.36962	1.76409	1.55739
Repeat#02-04	21.0363	21.6007	22.0854	23.1582	22.1186	22.7417	22.0957	22.2794	26.4721	43.4624	29.3905	21.0045	9.98532	20.526	13.3273	20.8542	18.3615	22.0328	23.66	24.8041	25.3604	22.9819	22.6461	21.6935	22.0442	26.6211	30.4521	9.85793	4.46045	3.03331	15.7724	19.9067	38.5255	30.2131	0.709537	0.294701	0.196816	0.285694	0.773715	1.44705	1.85576	1.50522
Repeat#03-01	21.0227	21.3739	22.0885	23.115	22.2008	22.6793	22.3515	21.9795	26.3561	40.9309	32.0875	19.5524	9.59844	18.0881	12.9822	16.294	21.0873	22.1982		27.2155	27.3862	22.8392	22.8012	21.6364	22.2099	27.017	27.9262		0.862345	0.76609	17.9092	18.3869	41.2248	27.7022	0.696794		0.0454868	0.0725099	0.970741	1.38565	2.18757	1.42758
Repeat#03-02	21.0869	21.3791	22.1494	23.1008	22.1399	22.5928	22.0505	22.0783	26.3202	39.1493	31.9716	18.7447	9.69365	18.8679	13.785	20.0745	19.6914	22.4296	25.2906	27.3766	27.8919	22.8603	22.8631	21.7646	21.7911	27.2733	23.7887	3.27426	0.771211	0.539583	17.649	17.614	37.7184	37.0319	0.593558	0.102135	0.0406797	0.0510712	0.956638	1.3274	2.0015	1.90837
Repeat#03-03	21.0501	21.3369	22.0519	22.6998	22.1852	22.6868	22.0532	22.0741	26.526	40.1599	32.92	20.0557	12.7993	18.2851	12.915	20.0373	19.7484	22.5299	25.1292	27.4514	27.1928	22.9359	22.7728	21.8334	21.9905	27.029	22.1905	3.66197	0.732252	0.876006	16.7473	18.7517	35.9607	32.2509	0.553682	0.114229	0.0386247	0.0829134	0.907759	1.41314	1.90824	1.66199
Repeat#03-04	21.0525	21.4109	22.2424	22.9906	22.1633	22.6321	22.1115	22.2658	26.3088	40.0924	31.275	17.5738	10.463	18.5643	13.4143	19.2431	17.2912	22.5074	25.1544	27.4896	27.5796	23.0765	22.8003	21.805	21.7413	26.688	22.5403	3.59837	0.713086	0.669987	15.1926	18.3986	36.6778	38.333	0.562409	0.112245	0.0376137	0.0634139	0.823489	1.38654	1.94628	1.97542
Average																																			0.581108	0.131368	0.0909082	0.124117	0.747876	1.27541	1.71991	1.51061
SEM																																			0.0260397	0.0247537	0.0204262	0.0228457	0.0531057	0.0645768	0.0859435	0.0685236
hmt1-G70D
	Input																	ChIP-H3																	Relative ChIP-H3/Input
	CT for GLY1 -886	CT for GLY1 -502	CT for GLY1 -286	CT for GLY1 -132	CT for GLY1 +71	CT for GLY1 +240	CT for GLY1 +438	CT for GLY1 +520	CT for GAL1 promoter	Normalized GLY1 -886	Normalized GLY1 -502	Normalized GLY1 -286	Normalized GLY1 -132	Normalized GLY1 +71	Normalized GLY1 +240	Normalized GLY1 +438	Normalized GLY1 +520	CT for GLY1 -886	CT for GLY1 -502	CT for GLY1 -286	CT for GLY1 -132	CT for GLY1 +71	CT for GLY1 +240	CT for GLY1 +438	CT for GLY1 +520	CT for GAL1 promoter	Normalized GLY1 -886	Normalized GLY1 -502	Normalized GLY1 -286	Normalized GLY1 -132	Normalized GLY1 +71	Normalized GLY1 +240	Normalized GLY1 +438	Normalized GLY1 +520	Normalized GLY1 -886	Normalized GLY1 -502	Normalized GLY1 -286	Normalized GLY1 -132	Normalized GLY1 +71	Normalized GLY1 +240	Normalized GLY1 +438	Normalized GLY1 +520
Repeat#01-01	20.8962	21.189	21.853	22.913	22.088	22.5908	22.0702	21.8757	26.4614	45.0814	36.802	23.2267	11.1401	19.7347	13.928	19.9798	22.8632	22.6046	25.8013	27.4309	27.7763	23.0164	22.8383	21.8231	21.8896	27.1948	23.5608	2.56976	0.830483	0.653677	17.71	20.037	40.4987	38.6753	0.535517	0.0702875	0.0384346	0.0522794	0.872598	1.4236	1.95307	1.77597
Repeat#01-02	20.9232	21.1954	22.0283	22.6532	22.0641	22.5563	21.9638	22.0184	26.4256	44.2483	36.638	20.5694	13.3381	20.0652	14.2653	21.5098	20.71	22.3205	25.0773	27.5443	27.6866	23.095	22.9892	21.9115	22.2494	27.2992	28.6893	4.24453	0.767699	0.695582	16.7716	18.0468	38.0911	30.1389	0.652082	0.116096	0.0355289	0.0556309	0.826364	1.2822	1.83697	1.38397
Repeat#01-03	20.9668	21.1589	21.9405	22.7175	22.0018	22.5363	21.946	21.9063	26.3747	42.9303	37.5789	21.8598	12.7567	20.951	14.4636	21.7764	22.3836	22.5038	25.4618	27.5836	27.9881	23.1302	23.0086	21.6981	21.8359	27.0124	25.2662	3.2515	0.747077	0.564391	16.3665	17.8062	44.1636	40.1402	0.574278	0.0889343	0.0345746	0.0451386	0.806404	1.26511	2.12981	1.84323
Repeat#01-04	20.9394	21.2507	22.0072	22.702	22.0365	22.6192	22.0866	21.9833	26.3011	43.7532	35.2622	20.8728	12.8947	20.452	13.6561	19.755	21.2202	22.3617	25.6772	27.3805	28.0393	23.1614	22.9049	21.8933	22.2581	27.1453	27.8816	2.80056	0.859983	0.544743	16.0165	19.1338	38.5749	29.9559	0.633724	0.0766003	0.0397998	0.0435671	0.789156	1.35943	1.8603	1.37557
Repeat#02-01	21.2115	21.4534	22.0807	23.0049	22.3573	22.9383	22.1516	22.2631		35.2605	29.8176	19.304	10.1724	15.936	10.6532	18.3786	17.011		25.4299	27.5781	28.5716	22.8421	22.7134	21.6844	21.9115	27.3193		3.57202	0.805858	0.40473	21.4747	23.4776	47.9108	40.9308		0.11661	0.0473199	0.0435559	1.30937	2.35557	2.84458	2.45102
Repeat#02-02	21.1958	21.3962	22.2183	23.2421	22.35	23.1261	22.3825	22.2974	26.3688	35.6464	31.0251	17.5484	8.63041	16.0173	9.35277	15.6603	16.6121	22.6711	26.1016	27.7335	28.1792	22.9519	22.8116	21.6512	21.808	27.6002	24.1769	2.24247	0.723543	0.531264	19.9014	21.9332	49.0269	43.9759	0.707883	0.0732063	0.0424863	0.057173	1.21344	2.20061	2.91084	2.63336
Repeat#02-03	21.2394	21.3695	22.3832	23.2401	22.2862	22.8701	22.2859	22.1788	26.3514	34.5864	31.6032	15.6525	8.6421	16.7413	11.1688	16.7451	18.0349	22.3657	25.6091	27.6323	27.9385	22.887	22.8521	21.833	21.8663	27.0629	29.8766	3.15473	0.776151	0.627696	20.8161	21.3256	43.2221	42.2362	0.874763	0.102987	0.0455754	0.0675508	1.26921	2.13965	2.5662	2.52919
Repeat#02-04	21.3834	21.4391	22.3639	23.0548	22.2698	23.203	22.2899	22.4199	26.3344	31.3004	30.1158	15.8632	9.82661	16.932	8.86761	16.6979	15.2597	22.2576	25.4356	27.7618	28.4534	23.0826	22.7359	21.8986	22.0265	27.0842	32.2009	3.55802	0.709474	0.439304	18.1776	23.1144	41.3012	37.796	0.942818	0.116153	0.0416602	0.0472766	1.10833	2.31912	2.45215	2.2633
Repeat#03-01	21.1546	21.3085	22.1502	23.0037	22.2375	22.8707	22.092	22.0873	27.1478	48.026	43.1651	24.0853	13.3298	22.6723	14.6179	25.0778	25.1585			29.1432	29.1107	24.107	23.7736	22.9101	23.2218	28.9106			0.746065	0.763049	24.4797	30.8455	56.1202	45.2162			0.0307171	0.0561517	1.11321	2.11415	2.29043	1.8056
Repeat#03-02	21.3167	21.3433	22.2098	22.9778	22.2028	22.936	22.1697	22.12	26.6826	42.9201	42.1377	23.1105	13.5712	23.2236	13.9705	23.7627	24.5956	23.589	26.6674	29.1331	29.2556	24.0121	24.0594	23.0237	23.0158	28.7021	35.0559	4.15003	0.751313	0.690134	26.1439	25.3017	51.8708	52.1548	0.749768	0.0972267	0.0309331	0.050786	1.18889	1.73418	2.117	2.08268
Repeat#03-03	21.0587	21.358	22.1501	23.086	22.2998	22.8162	22.163	22.0846	26.6135	51.3269	41.7104	24.0869	12.5913	21.7131	15.1801	23.8732	25.2072	23.5549	26.7055	28.8651	28.9969	24.125	24.1401	23.0459	23.4111	28.7029	35.8932	4.04196	0.904664	0.825684	24.1764	23.9257	51.0801	39.6551	0.767675	0.0946946	0.0372469	0.060761	1.09941	1.63987	2.08473	1.58353
Repeat#03-04	21.243	21.289	22.0423	22.8362	22.386	22.8708	22.0773	22.0842	26.5174	45.1704	43.7538	25.9564	14.9708	20.4537	14.6169	25.3344	25.213	23.6295	26.7317	28.9865	29.3131		24.2834	23.2151	23.3916	28.5665	34.0854	3.96924	0.831664	0.663159		21.663	45.426	40.1959	0.729011	0.0929911	0.0342414	0.048801		1.48478	1.85397	1.60513
Average																																			0.716752	0.0950715	0.0382098	0.0523893	1.05422	1.77652	2.24167	1.94438
SEM																																			0.0379745	0.00488995	0.0014818	0.00203705	0.0560278	0.116828	0.104043	0.121763

## Sheet: Fig. 6AB and S5 Fig.
The result of Q-PCR for HMT1 expression under stress for 20-30 min																				The noise for TDH2-GFP under stress for the indicated durations
	Untreated				Heat				Oxidative				Osmotic								Untreated	Heat		Oxidative		Osmotic
	Averaged CT for HMT1	Averaged CT for DET1 (internal control)	normalized HMT1	Fold change of HMT1 from the untreated to indicated condition	Averaged CT for HMT1	Averaged CT for DET1 (internal control)	normalized HMT1	Fold change of HMT1 from the untreated to indicated condition	Averaged CT for HMT1	Averaged CT for DET1 (internal control)	normalized HMT1	Fold change of HMT1 from the untreated to indicated condition	Averaged CT for HMT1	Averaged CT for DET1 (internal control)	normalized HMT1	Fold change of HMT1 from the untreated to indicated condition					30 min	30 min	2h30min	20 min	2h30min	20 min	2h30min
Repeat#01	21.0484	23.8119	6.79061	0.980299	22.4451	22.6923	1.18692	0.171345	22.6923	24.0786	2.61403	0.377365	21.2802	22.6142	2.52112	0.363952				Repeat#01	0.4537	0.5418	1.2558	0.518	0.7531	0.4511	0.7242
Repeat#02	20.7435	23.3359	6.031	0.870641	22.4007	22.7932	1.31269	0.189501	22.4451	23.9593	2.85639	0.412351	21.4744	22.5238	2.06968	0.298782				Repeat#02	0.4589	0.5446	1.136	0.5222	0.7463	0.4537	0.6656
Repeat#03	18.3272	21.0237	6.48213	0.935767	23.9593	24.0786	1.08622	0.156807	22.7932	23.8928	2.1429	0.309352	21.9779	22.4974	1.43342	0.20693				Repeat#03	0.4589	0.5586	1.5364	0.5264	0.7992	0.5012	0.6608
Repeat#04	18.185	21.2562	8.40458	1.21329	23.608	23.8928	1.21824	0.175866	22.4007	23.608	2.30904	0.333336	22.2873	22.8722	1.49989	0.216525				Repeat#04	0.4628	0.6135	1.9604	0.5334	0.7956	0.4628	0.6512
Average				1				0.17338				0.358101				0.271547
SEM				0.0645861				0.00583558				0.0198495				0.0320967
The result of Q-PCR for HMT1 expression at different growth phase																				The noise for TDH2-GFP at different growth phase
	Log phase				Diauxic shift
	Averaged CT for HMT1	Averaged CT for DET1 (internal control)	normalized HMT1	Fold change of HMT1 from log phase to the indicated condition	Averaged CT for HMT1	Averaged CT for DET1 (internal control)	normalized HMT1	Fold change of HMT1 from log phase to the indicated condition													Log phase	Diauxic shift
Repeat#01	21.1711	22.7624	3.01324	1.0704	25.7749	24.0981	0.312759	0.111102												Repeat#01	0.833	1.3608
Repeat#02	21.3894	22.5759	2.27602	0.80852	24.3801	22.9616	0.374118	0.132899												Repeat#02	0.8449	1.274
Repeat#03	21.8848	23.5428	3.15588	1.12108	25.1665	23.6929	0.360093	0.127917												Repeat#03	0.8483	1.365
Repeat#04					23.7298	21.9685	0.294986	0.104789												Repeat#04	0.927	1.3713
Average				1				0.119177
SEM				0.0790787				0.0046627

[truncated: 5 more sheets: Fig. 6C, Fig. 6D, S1 and S2A Figs., S3 Fig.,  S4B Fig.]
